# Supplementary material for: The PB1 gene from H9N2 avian influenza virus showed high compatibility and increased mutation rate after reassorting with a human H1N1 influenza virus
Source: Virol J. 2022 Jan 25;19:20. doi: 10.1186/s12985-022-01745-x (PMC8788113; doi:10.1186/s12985-022-01745-x)
Supplement: Supplementary file 2 — Additional file 2: Table S1. Specific indexes (Barcodes) for reassortant viruses from different hosts. Table S2 Primer sequence for segment amplification of HA gene. Table S3 Total substitution frequency (Fi) at every location at HA ORF region. Table S4 The summary of mutation information. Only the locations with Fi > 0.01 were listed. Table S5 The genetic distances of HA from reassortant viruses and WSN strain. [file 12985_2022_1745_MOESM2_ESM.xlsx]

## Sheet: Table S1
Table S1. Specific indexes (Barcodes) for recombinared viruses from different hosts.
Host	Recombinated viruses	Barcode	Generation selected
Parent	A2093HANAPB2/WSN	ACAGCA	0
	A2093HANAPB1/WSN	ACCTCC	0
	A2093HANAPA/WSN	ACGCTC	0
	A2093HANANP/WSN	ACGTAT	0
	A2093	ACTATG	0
	WSN	AGAGTC	0
MDCK	A2093HANAPB2/WSN	AACGTG	5
	A2093HANAPB1/WSN	GAACAG	5
	A2093HANAPA/WSN	ATGCCT	5
	A2093HANANP/WSN	AGTGGT	5
	A2093	ACCACT	5
	WSN	ACATTG	5
Mouse lung	A2093HANAPB2/WSN	AGATCG	5
	A2093HANAPB1/WSN	AGTCAC	5
	A2093HANAPA/WSN	ATTGAG	5
	A2093HANANP/WSN	GACTAG	5
	A2093	CACTTC	5
	WSN	CATACC	5

## Sheet: Table S2
Table S2. Primer sequence for segment amplification of HA gene
Gene	PCR Primer Pairs	Sequence Information (5’-3’)	Gene Regions
A2093-HA	A2093-HA-14Fa	GAATTTCACAACCACTCAAGAT	14-483
	A2093-HA-483Rb	TGCTTTGCTTGTCCCACTGTAA
	A2093-HA-452F	GGAATGTGACTTACAGTGGGAC	452-922
	A2093-HA-922R	AGCCACCTTTTTCGGTCTGACA
	A2093-HA-890F	GCACAGTGCAATGTCAGACCGA	890-1388
	A2093-HA-1388R	TTTGCATCATGCTCATCTAGTG
	A2093-HA-1365F	AACACTAGATGAGCATGATG	1365-1735
	A2093-HA-1735R	ACAAGGGTGTTTTTGCCAAT
a, forward sequence; b, reverse sequence

## Sheet: Table S3
Table S3. Total substitution frequency (Fi)at every location at HA ORF region.									Notes: loc, the location number of th nucleotide sequence of HA gene; ref, the consensus sequence of HA gene from wt A2093 strain. Names of the columes were the virus strains with the values were the Fi. The names were listed as "recombinant/wt virus-passanged host-generation & NGS run", for example, A2093-parent-G0B was the parent wtA2093 strain without serial passaging, data from NGS run2; NP-M…
	loc	ref	A2093-parent-G0A	A2093-parent-G0B	PB1-parent-G0A	PB1-parent-G0B	PA-parent-G0A	PA-parent-G0B	NP-parent-G0A	NP-parent-G0B	A2093-MDCK-G5A	A2093-MDCK-G5B	PB1-MDCK-G5A	PB1-MDCK-G5B	PA-MDCK-G5A	PA-MDCK-G5B	NP-MDCK-G5A	NP-MDCK-G5B	A2093-MouseLung-G5A	A2093-MouseLung-G5B	PB1-MouseLung-G5A	PB1-MouseLung-G5B	PA-MouseLung-G5A	PA-MouseLung-G5B	NP-MouseLung-G5A	NP-MouseLung-G5B			loc	ref	WSN-G0A	WSN-G0B	MDCK-G5A	MDCK-G5B	MOUSE-G1A	MOUSE-G1B	MOUSE-G5A	MOUSE-G5B
A2093-HA	1	A	0	0	0	0	0	0	0	0	0	0	0	0	0	0	0		0	0	0	0	0	0	0	0		WSN-HA	1	A	0	0	0	0	0	0	0	0
A2093-HA	2	T	0	0	0	0	0	0	0	0	0	0	0	0	0	0	0		0	0	0	0	0	0	0	0		WSN-HA	2	T	0	0	0	0	0	0	0	0
A2093-HA	3	G	0	0	0	0	0	0	0	0	0	0	0	0	0	0	0		0	0	0	0	0	0	0	0		WSN-HA	3	G	0	0	0	0	0	0	0	0
A2093-HA	4	G	0	0	0	0	0	0	0	0	0	0	0	0	0	0	0		0	0	0	0	0	0	0	0		WSN-HA	4	A	0	0	0	0	0	0	0	0
A2093-HA	5	A	0	0	0	0	0	0	0	0	0	0	0	0	0	0	0		0	0	0	0	0	0	0	0		WSN-HA	5	A	0	0	0	0	0	0	0	0
A2093-HA	6	G	4.52182e-05	0.000293657	0.000192058	0.000614073	0.000225023	6.0529e-05	0.000536222	0.000363185	0.00045814	0.000299951	0.000258511	0.000316719	0.00040392	0.000317501	0.000460182		0.00123426	0.000584405	0.000794713	0.000634257	0.000672636	0.000413394	0.00101748	0.000301284		WSN-HA	6	G	0.000559163	0.000465694	0.000396563	0.000645035	0.000497578	0.000572853	0.000224593	0.000292612
A2093-HA	7	A	0.000452141	0.000588639	0.00057463	0.000470793	0.000761717	0.000576316	0.000587827	0.000637988	0.00105858	0.000488777	0.000797428	0.000436335	0.000678383	0.000572101	0.000586495		0.000534993	0.000498008	0.000862246	0.00126328	0.000537746	0.000336713	0.000636856	0.0010861		WSN-HA	7	G	0.000653107	0.000932401	0.000573698	0.000842365	0.000700117	0.000878586	0.0086442	0.000685468
A2093-HA	8	C	0.000718165	0.000195408	0.000237147	0.000541536	0.000578292	3.02489e-05	0.000212472	9.07276e-05	0.000549332	0.000336927	0.000435328	0.000316468	0.000674849	0.000253574	0.000481086		0.000384394	0.000701378	0.000529639	0.000443557	0.000573653	0.000558992	0.000586563	0.000746519		WSN-HA	8	C	9.30031e-05	0.000307409	0.00026391	0.000444877	0.000362223	0.000567726	0.000279689	0.000289855
A2093-HA	9	A	0.000630432	0.000716099	0.000714388	0.000540755	0.000579839	0.000392975	0.000691784	0.000543955	0.000742711	0.000486254	0.00061619	0.000355619	0.000909495	0.00060157	0.000505063		0.000717738	0.00053924	0.00024325	0.000740933	0.000285679	0.000373552	0.000403696	0.000449102		WSN-HA	9	A	0.000372601	0.000460759	0.000176142	0.000222117	0.000329424	0.000367168	0.000337079	0.000485649
A2093-HA	10	A	0.000723327	0.000358528	0.000909483	0.000577617	0.00112163	0.000604814	0.00101523	0.000544432	0.00166121	0.000748783	0.00100513	0.000632886	0.00142163	0.000760191	0.00155003		0.000573806	0.000915789	0.00206813	0.00286757	0.000326837	0.000750666	0.00174959	0.00176506		WSN-HA	10	A	0.000247962	0.000204971	0.000175778	0.000361141	0.000263002	0.000266622	0.00011152	0.000532404
A2093-HA	11	T	0.000728398	0.000456457	0.000289003	0.000360828	0.000406156	0.000423319	0.000805758	0.000423819	0.000459815	0.000374897	0.000700244	0.000237455	0.000341785	0.000412437	0.000332158		0.000527679	0.000708569	0.000487508	0.00112196	0.000286345	0.000566636	0.000224659	0.000529121		WSN-HA	11	A	0.000124096	0.000720202	0	0.000669363	0.000596145	0.00067184	0.000279423	0.000486879
A2093-HA	12	A	0.000499523	0.000358493	0.00110843	0.000324957	0.00063214	0.000544679	0.000697275	0.000635497	0.00161969	0.000749316	0.000905329	0.00067207	0.00129867	0.000348697	0.0014237		0.00960047	0.00121212	0.0104547	0.00093308	0.00928256	0.000828938	0.00871341	0.00116933		WSN-HA	12	A	0.000278422	0.000304878	8.77039e-05	0.000192673	0.000359184	9.93772e-05	0.000222358	0.000191883
A2093-HA	13	T	0.00140135	0.00032668	0.00128668	0.000398681	0.00121071	0.000363868	0.00138943	0.000424976	0.00180054	0.000263069	0.00112317	0.00035669	0.00141118	0.000127222	0.000701335		0.000677277	0.00133293	0.000696179	0.00146402	0.000453066	0.00151751	0.000907894	0.00148004		WSN-HA	13	C	3.09511e-05	0.000255219	0.000131781	0.00063689	0.000360007	0.00056454	0.000498229	0.000530683
A2093-HA	14	C	0.000314437	0.000228273	0.000190458	0.000216669	0.000267547	0.000362922	0.000372222	0.000181653	0.000358534	0.000224694	0.00043602	0.000237379	0.000527371	0.000221912	0.000329114		0.000626204	0.00041307	0.000163432	0.000296241	0.00020517	0.000597104	0.000633284	0.000560894		WSN-HA	14	T	0.000185603	0.000203988	8.77693e-05	0.000332097	0.000295005	0.000398963	5.54201e-05	0.000289645
A2093-HA	15	A	0.000968367	0.000524109	0.00191205	0.00068903	0.00123508	0.000637891	0.00136344	0.00060746	0.00236145	0.000903274	0.00196634	0.00059564	0.00162888	0.000254883	0.00155119		0.00866848	0.00187386	0.00711516	0.00193109	0.00837678	0.000995863	0.0084081	0.00145466		WSN-HA	15	A	0.000247341	0.000253833	0.00030695	0.000523171	0.000424962	0.000563567	0.000166741	0.00038506
A2093-HA	16	C	0.000313171	0.000162617	0.000378788	0.00018005	0.000354594	0.000150939	0.000423303	6.04011e-05	0.000380699	0.000112057	0.00045943	7.9e-05	0.000525023	3.16316e-05	0.000478373		0.000383013	0.000246832	0.000243506	0.000478698	0.000204323	0.000260184	0.00040366	0.000408816		WSN-HA	16	C	6.18869e-05	0.000457573	0.000263181	0.000358492	0.000293993	0.000331159	0.000110552	0.000240281
A2093-HA	17	T	0.000725624	0.00039093	0.000384782	0.000433432	0.000720721	0.000423806	0.000805499	0.000605565	0.000651843	0.000262329	0.000620813	0.000395867	0.000340657	0.000665357	0.000357143		0.00038384	0.000708245	0.000609137	0.000930717	0.000245549	0.000602364	0.000629836	0.000678528		WSN-HA	17	T	3.09195e-05	0.000407747	0.000219241	0.000303951	0.000196399	0.000332513	0.000331767	0.000337333
A2093-HA	18	A	0.000177281	0.000227302	0.000281743	0.000575374	0.000175917	0.000301305	0.000104707	0.000361664	0.000659553	0.000186477	0.000227261	0.000433617	0.000124618	0.000441877	0.000224831		0.000479639	0.000163026	0.000980753	0.00036618	0.000532394	0.000257448	0.000627859	0.000110404		WSN-HA	18	G	0.00179594	0.00128021	0.000615195	0.00122134	0.000460921	0.000867013	0.00100306	0.000725725
A2093-HA	19	A	0.000806452	0.000617967	0.000807985	0.000359958	0.000489324	0.000512975	0.000370723	0.000392346	0.000763705	0.000410985	0.000586002	0.000631288	0.000567334	0.00056926	0.000581469		0.00067285	0.000618735	0.000365112	0.000442478	0.000163526	0.000670067	0.000224578	0.000521241		WSN-HA	19	G	0.00170516	0.0017079	0.000922874	0.00179644	0.00119836	0.0023255	0.00188249	0.0012717
A2093-HA	20	T	8.91902e-05	0.000292464	0.00033075	0.00021582	0.000266005	0.000362067	5.28346e-05	0.000241393	0.000427442	0.000223889	0.000381893	0.000315831	0.000376877	0.000221162	0.000326937		0.000286766	0.000327963	0.000243457	0.000477801	0.000286381	0.000296791	0.000268841	0.00074129		WSN-HA	20	T	0.000309617	0.000256371	0.000219462	0.000417316	0.000461179	0.000334381	0.000222259	0.000290824
A2093-HA	21	A	0.000357462	0.000715284	0.000521896	0.000503869	0.000355919	0.000392394	0.000317074	0.000603482	0.000713929	0.000411046	0.000636505	0.000512942	0.000818726	0.000442758	0.000731806		0.000671431	0.000452433	0.00036489	0.000551937	0.000367032	0.000481946	0.000672495	0.000556256		WSN-HA	21	C	0.000342359	0.000672008	0.000264831	0.000644276	0.000764069	0.000705859	0.000392575	0.0012191
A2093-HA	22	A	0.00035535	0.000812374	0.000377697	0.000503597	0.000397421	0.000482291	0.000420146	0.000452366	0.000567591	0.000634305	0.00060781	0.000709555	0.000729942	0.000568756	0.000551835		0.00428796	0.00523732	0.000685899	0.000439625	0.000731054	0.000479121	0.000401034	0.000664305		WSN-HA	22	C	0.000154967	0.00056701	0.000219848	0.000809784	0.000660219	0.000635282	0.000336266	0.000630242
A2093-HA	23	C	0.000178094	0.000162538	4.70788e-05	3.59958e-05	0.00030886	0.000120678	0.000210471	0.000120696	0.000520341	7.47077e-05	0.000177588	7.89e-05	0.000521594	0.000158118	0.000376497		0.000143362	0.000122704	4.05449e-05	0.000366153	0.000326904	0.000481018	0.000269131	0.000184904		WSN-HA	23	T	0.000371138	0.000461278	0.000131556	0.000278195	0.000263219	0.000300401	0.000389777	0.000289855
A2093-HA	24	T	0.000179059	9.75705e-05	0.000237135	0.00028807	0.000133452	0.000120769	0.000264901	0.000331975	0.000238453	3.73664e-05	0.000153382	3.95e-05	0.000336205	0.000284378	0.000607134		0.000142959	0.000411743	0.000202143	0.000516205	0.000122075	0.000260368	0.000312793	0.000745157		WSN-HA	24	G	0.000371644	0.00010226	0.000175616	0.000221619	0.000196941	0.000333233	0.000279533	0.000289589
A2093-HA	25	A	0.000538286	0.000455418	0.000617959	0.000504796	0.000311665	0.000362494	0.000582936	0.000604357	0.000764489	0.000486018	0.000665064	0.000434525	0.000273391	0.000727273	0.00037873		0.000718873	0.000619221	0.00036523	0.000295519	0.000204115	0.00052062	0.000269288	0.000446944		WSN-HA	25	T	0.000433048	0.000663739	0.000263112	0.00049827	0.000458851	0.000332182	0.000666852	0.000385654
A2093-HA	26	T	0.000177431	0.000324633	0.000140872	0.000287532	0.000132019	0.000210843	0.000209699	0.000451848	0.000377181	0.000111857	0.000126518	0.000196951	0.000374267	0.000220911	0.000500088		0.000237914	0.000489376	0.000282235	0.000986373	0.000284045	0.000184244	0.000579245	0.000368487		WSN-HA	26	T	0.000434041	0.000515358	8.78928e-05	0.000447177	0.00039718	0.000201505	0.000451162	0.000194884
A2093-HA	27	A	0.000847118	0.000487504	0.000331864	0.000359881	0.000443302	0.000422348	0.000633245	0.000392228	0.000618326	0.000672269	0.000586256	0.000867816	0.000628997	0.000379195	0.000479217		0.000667016	0.000493644	0.000403698	0.000515141	0.000568528	0.000519249	0.000891623	0.000779018		WSN-HA	27	A	0.000370828	0.000152749	0.000438308	0.000939071	0.000687871	0.000797104	0.000792259	0.000914605
A2093-HA	28	C	0.000133624	9.74311e-05	0.000376985	0.000107844	0.000397632	0.000211047	0.000895397	0.000512635	0.000449736	0.000111936	0.000330461	0.000236565	0.000354921	0.000126434	0.000527625		0.000431427	0.000163713	0.000243912	0.000183432	0.000286228	0.000629164	0.000134971	0.000517924		WSN-HA	28	T	0.000402153	0.000459324	0.000307017	0.00030438	0.000491352	6.63614e-05	0.000333908	0.000337398
A2093-HA	29	T	0.000178031	0.000324728	0.00037679	0.000791054	0.000220916	0.000482262	0.000473087	0.00018081	0.000757074	0.000261087	0.000253968	0.00019706	0.000918293	0.00050521	0.00025113		0.000237959	0.000327305	0.000201719	0.00032996	0.000284391	0.000406279	0.000267797	0.000406444		WSN-HA	29	A	0.000525779	0.000718649	0.00061382	0.00141832	0.00154722	0.00140332	0.000886721	0.00169903
A2093-HA	30	A	0.000489629	0.000649625	0.000329909	0.000827398	0.00035381	0.000843933	0.000316089	0.000572548	0.00123232	0.000708982	0.00071057	0.000670083	0.00098031	0.000473485	0.000703111		0.000760637	0.000655496	0.000322529	0.000770755	0.000324557	0.000480219	0.000311901	0.00036959		WSN-HA	30	T	0.000463607	0.000406071	0.00043827	0.00010999	0.000358213	0.000297246	0.000332097	0.000239498
A2093-HA	31	C	0.000223664	0.000227531	0.000142066	0.000288029	0.00031078	0.000211091	0.00026448	0.000362209	0.000593796	0.000186769	0.000356733	0.000157947	0.000272394	0.000252709	0.000453904		0.000430663	0.000287533	0.000609063	0.000884401	0.000327051	0.000779568	0.000359373	0.000408194		WSN-HA	31	G	0.00068002	0.000307424	0.0003508	0.00426255	0.000660044	0.000468321	0.000502288	0.00048499
A2093-HA	32	T	0.000178293	0.000324907	0.00023596	0.00053986	0.000354108	0.000301605	0.000263894	0.000271493	0.000237468	0.000112003	0.000458529	0.000276352	0.000501956	0.000316166	0.000226324		0.000382099	0.000246225	0.000202774	0.000183851	0.000366928	0.000444527	0.000492721	0.000445319		WSN-HA	32	C	0.000681494	0.00153555	0.00118608	0.0010818	0.00164566	0.00143635	0.00134446	0.00125951
A2093-HA	33	A	0.00035692	0.000682439	0.000331251	0.000540424	0.000576113	0.000543314	0.000264187	0.000452762	0.000570031	0.000560078	0.000535291	0.000434233	0.000691505	0.000695454	0.000653595		0.000190776	0.000616827	0.000404008	0.00058843	0.000569453	0.000370659	0.000669553	0.000704017		WSN-HA	33	A	0.000464497	0.000358221	0.000483155	0.00088884	0.000657981	0.000633862	0.00038891	0.000822727
A2093-HA	34	G	0.000313087	0.000292645	4.74248e-05	0.000108046	0.000133215	0.000120744	0.000105927	0.000150966	0.000309767	0.000186867	0.000229732	0.000394742	0.000147102	0.000221204	0.000202107		0.000240142	0.000123727	0.000446537	0.000258446	0.000163239	0.00033451	0.000449236	0.000185943		WSN-HA	34	T	0.000494927	0.000203552	0.000526501	0.000441818	0.000522893	0.000331301	0.000892309	0.000720357
A2093-HA	35	T	0.000314225	0.000454619	0.000285524	0.000431577	0.000579297	0.000120591	0.000742076	0.000452107	0.000765953	0.000410662	0.000615053	0.000433737	0.00044259	0.000126271	0.000303122		0.000191883	0.000743188	0.000447573	0.00107296	0.000450082	0.000484695	0.000134765	0.000857761		WSN-HA	35	T	0.000371276	0.000662995	0.000219443	0.000580287	0.000359559	0.000298755	0.000835981	0.000192669
A2093-HA	36	A	0.000583981	0.000260239	0.000285714	0.000468435	0.000357526	0.00042291	0.00037155	0.000392939	0.000455668	0.000823076	0.000667248	0.000395132	0.000654754	0.000569026	0.000683943		0.000873235	0.000745774	0.000945374	0.0008156	0.000906992	0.00108302	0.000860663	0.00044828		WSN-HA	36	T	0.000495187	0.000459606	0.000394702	0.000110638	0.000359759	0.00019917	0.000387232	0.00048158
A2093-HA	37	G	0.000180391	0.000195389	0.000191186	0.000216513	0.0002683	0.000241911	0.000159804	0.000211666	0.000144037	0.000262162	0.000205846	0.000513854	0.00033861	0.000158203	0.000101541		0.000336862	0.000332157	0.00016276	0.000297365	0.000368264	0.000449018	0.000134977	0.000224375		WSN-HA	37	G	0.000402265	0.000308388	0.000351047	0.00039163	0.000265208	0.000469594	0.000278956	0.000243262
A2093-HA	38	T	0.000673401	0.000389522	0.000285212	0.000287325	0.000222519	0.000451712	0.000424944	0.000512187	0.00035844	0.000223689	0.00046142	0.000354666	0.000590306	0.000378549	0.000738364		0.000191663	0.000702218	0.000325164	0.000666691	0.000531545	0.000446495	0.000359212	0.000708955		WSN-HA	38	T	0.000277949	0.000506817	0.000525601	0.000411794	0.000356795	0.000329804	0.000441745	0.000286301
A2093-HA	39	A	0.000362106	0.000489444	0.000815152	0.000577951	0.000764045	0.000636614	0.00144726	0.00193975	0.000820226	0.000562451	0.00100812	0.000712871	0.000915127	0.000634236	0.492781		0.000531812	0.000793021	0.000450321	0.00100758	0.000205339	0.000865508	0.000452325	0.000639314		WSN-HA	39	A	0.000495279	0.000922604	0.000614224	0.00111253	0.000691814	0.000937835	0.00164474	0.000919652
A2093-HA	40	A	0.000488976	0.000389902	0.000471609	0.000323834	0.000573977	0.000482553	0.000420632	0.000512991	0.000520821	0.000485437	0.000558291	0.000512719	0.000625743	0.000663172	0.000603212		0.000621207	0.000655603	0.000485889	0.000329767	0.000284993	0.000702195	0.00062609	0.000776168		WSN-HA	40	G	0.000340768	0.000257506	0.000527473	0.000476818	0.000266002	0.000336417	0.00124851	0.000292897
A2093-HA	41	C	0.000357191	0.000195255	0.000189027	0.00018005	0.000442752	0.000120747	0.000316606	0.000151016	0.000854376	0.000149415	0.0004584	0.000355577	0.000481776	0.000284513	0.000630056		0.000286725	0.000410391	0.000202552	0.000515293	0.000203907	0.00048166	0.000493008	0.000853147		WSN-HA	41	C	0.000309789	0.000925355	0.000131833	0.000949774	0.000627933	0.000771708	0.000333908	0.0008726
A2093-HA	42	A	0.000492038	0.000292797	0.000521352	0.000539957	0.000399609	0.000422922	0.000686922	0.000664472	0.00107005	0.000747692	0.000865316	0.000711266	0.000293366	0.000759398	0.000908953		0.000619638	0.000986396	0.000282885	0.000662739	0.000325388	0.000594155	0.000535595	0.000519346		WSN-HA	42	T	0.000497327	0.000571221	0.000396755	0.000675068	0.00100057	0.000371233	0.00039093	0.000638162
A2093-HA	43	G	0.000404913	0.000260366	0.000333731	0.000324687	0.000133869	0.000362878	0.000266383	0.000392999	0.000287404	0.000374336	0.000512663	0.000237285	0.000295808	0.000601532	0.000456795		0.000286629	0.000373026	0.000161858	0.000555782	0.000366659	0.000447494	0.000268216	0.000149193		WSN-HA	43	A	0.000494743	0.000663231	0.000701477	0.00146534	0.00091948	0.00106585	0.000277948	0.00062811
A2093-HA	44	T	0.000222836	0.000292103	0.000282925	0.000323345	0.000398177	0.000210951	0.000316189	0.000180821	0.00166003	0.00026097	0.000304925	0.000275884	0.000271546	0.000126239	0.00065284		0.000382117	0.000614225	0.000486243	0.000956199	0.000407664	0.000444165	8.95015e-05	0.000443803		WSN-HA	44	C	0.000247739	0.000306905	0.000131695	0.000471868	0.000492336	0.000399893	0.000446254	0.000482393
A2093-HA	45	A	0.000312556	0.000455107	0.00018926	0.000467626	0.000309776	0.00039224	0.000738864	0.000211436	0.000618253	0.000634684	0.000559739	0.000355058	0.0007541	0.000474008	0.000352876		0.000190703	0.000410543	0.00137196	0.00202504	0.00040619	0.000704043	0.000267356	0.000482518		WSN-HA	45	A	0.000371299	0.000254985	0.000702278	0.0114774	0.00042707	0.000566082	0.000831209	0.000530991
A2093-HA	46	A	0.000535332	0.000422943	0.000473194	0.00043209	0.00039906	0.000573394	0.00037037	0.00045309	0.000926058	0.00044843	0.00066183	0.000276505	0.000334959	0.000663864	0.000176189		0.000666762	0.00036999	0.000322516	0.000368297	0.000202939	0.000667656	0.000490065	0.000148241		WSN-HA	46	G	0.000278672	0.000204876	0.000175616	0.000222816	0.000297599	0.000300973	0.000223726	0.000243451
A2093-HA	47	G	0.000179429	0.000488759	0.00052264	0.000468959	0.000266999	0.000302042	0.000423976	0.000211711	0.000286663	0.000299424	0.00025563	0.000434783	0.000357346	0.000411692	0.000354206		0.000477943	0.000330578	0.288099	0.296414	0.000692295	0.000520407	0.000581551	0.000297841		WSN-HA	47	A	0.000558365	0.000776317	0.000440199	0.00137687	0.000800854	0.00118247	0.000506899	0.00083268
A2093-HA	48	C	0.000447628	0.000195312	0.000332257	0.000252143	0.000355698	0.000120689	0.000424111	0.000241495	0.000739186	0.000336273	0.000434205	3.95e-05	0.000398799	0.000316236	0.000809614		0.000525687	0.00045316	0.00121832	0.000775451	0.000734065	0.000669593	0.00111832	0.000781453		WSN-HA	48	T	0.000773994	0.000469214	0.000351077	0.000962028	0.000636815	0.000645556	0.000890522	0.00103601
A2093-HA	49	A	0.000581213	0.000227687	0.000331722	0.000468097	0.000399396	0.000603774	0.000423348	0.000362155	0.00090459	0.000224173	0.000789749	0.000236995	0.000545028	0.000379567	0.000504388		0.00531545	0.000534518	0.00453953	0.00066357	0.00454488	0.000890637	0.00441163	0.000445484		WSN-HA	49	G	0.000495986	0.000364299	0.000615655	0.00059416	0.000302145	0.000305561	0.000503891	0.000444642
A2093-HA	50	A	0.000491466	0.000585766	0.000332399	0.00046803	0.000621863	0.000543593	0.000422945	0.000513285	0.000689819	0.000485782	0.000663282	0.000553032	0.000754891	0.000727457	0.000807184		0.000865593	0.00102766	0.000610575	0.000661984	0.00032748	0.000519635	0.000540589	0.000631383		WSN-HA	50	C	0.000558729	0.00113878	0.000484496	0.0013479	0.00122936	0.000941873	0.000280489	0.00112195
A2093-HA	51	T	0.000267284	0.000292227	0.000424388	0.000179753	0.000264819	0.000241065	0.00031574	0.000361718	0.000355072	0.000261194	0.000177827	0.000157741	0.000166962	0.000347178	0.000276118		0.00028566	0.000491541	0.000605645	0.000329815	0.000772138	0.000739481	8.91902e-05	0.000369631		WSN-HA	51	A	0.000838405	0.00113813	0.000308194	0.00100815	0.000899011	0.00104571	0.000892409	0.00146542
A2093-HA	52	G	0.000315728	0.000325871	0.000334113	0.000433119	0.000403117	0.000544349	0.000426394	0.000393665	0.000216118	0.000412016	0.000437333	0.000672947	0.000698398	0.000728863	0.000558659		0.000918807	0.000207753	0.000532111	0.000297188	0.000411353	0.000299278	0.000678887	0.000374153		WSN-HA	52	G	0.000310357	0.000155553	0.000264061	0.000225409	0.000536067	0.000270984	0.000506586	0.000344862
A2093-HA	53	C	0.00134995	0.00061861	0.00104752	0.000432292	0.000535906	0.000151044	0.00164657	0.000664653	0.00112545	0.000449169	0.00148821	0.000790451	0.00126593	0.000632911	0.00129409		0.00139725	0.00107745	0.00122724	0.0011098	0.00135724	0.00100938	0.00153416	0.00104548		WSN-HA	53	A	0.000714752	0.00051406	0.000616251	0.000558425	0.000562597	0.000805288	0.000675333	0.000583629
A2093-HA	54	A	0.000401177	0.000845474	0.000613845	0.000647435	0.000664511	0.000482611	0.000686668	0.000603537	0.000569571	0.000709193	0.000585078	0.00055253	0.000899826	0.0011697	0.000929929		0.000956709	0.000698697	0.000526956	0.000917162	0.000611571	0.000592088	0.00085034	0.000740988		WSN-HA	54	C	0.000247793	0.000360138	0.000131741	0.000529513	0.000694444	0.000468588	0.000674992	0.000921078
A2093-HA	55	G	0.000403334	0.00032569	0.000332021	0.000360477	0.000133559	0.000241867	0.000212022	0.000272101	0.000310596	0.000374307	0.000179033	0.000355886	0.000315497	0.000506281	0.000505842		9.58405e-05	0.000164969	0.000203227	0.000147716	0.000163613	0.000223073	8.98473e-05	0.000111661		WSN-HA	55	A	0.00058944	0.00102838	0.000747548	0.000615247	0.000763055	0.000906314	0.000735794	0.000927101
A2093-HA	56	A	0.000723654	0.000653616	0.000862771	0.000579458	0.000809171	0.000667719	0.000912066	0.000303315	0.000964762	0.000450383	0.000878099	0.000595498	0.00125175	0.000572191	0.00132921		0.000482067	0.00116745	0.000367227	0.000857825	0.00074001	0.00101607	0.000497918	0.00120441		WSN-HA	56	C	0.00012382	0.000869788	8.77462e-05	0.000693078	0.000624692	0.000633228	0.000222062	0.000289953
A2093-HA	57	T	0.000317158	0.000325256	0.00028824	0.000288081	0.000628705	0.000634249	0.000642915	0.000271928	0.000338189	0.00026177	0.000620315	0.000158015	0.000701889	0.000411145	0.000946437		0.000384283	0.000960695	0.000488679	0.00138292	0.000410071	0.000489458	0.000720656	0.00105485		WSN-HA	57	A	0.000464267	0.0005101	0.000263343	0.000443176	0.000328461	0.000799467	0.000444939	0.000772313
A2093-HA	58	A	0.000763873	0.00402711	0.00119025	0.00291439	0.000892021	0.00287172	0.000424786	0.00279703	0.00102871	0.00139628	0.000922557	0.00171274	0.000589536	0.000799565	0.000380353		0.000382885	0.00041336	4.05219e-05	0.00048084	0.000244768	0.000633784	0.000313213	0.000596436		WSN-HA	58	A	0.000403576	0.000722693	0.000484624	0.000615901	0.000798456	0.00118004	0.00067446	0.000929914
A2093-HA	59	A	0.000672194	0.0038987	0.000760565	0.00247859	0.00057824	0.00302743	0.000795292	0.0027989	0.0014556	0.00124632	0.000971668	0.00179397	0.000651315	0.000800128	0.000884822		0.00081262	0.000578226	8.09684e-05	0.000850592	0.000529683	0.000632841	0.000223734	0.000932697		WSN-HA	59	T	0.000309224	0.000359675	0.00021925	0.000279018	0.000331268	0.000133837	0.000669344	0.000242518
A2093-HA	60	A	0.000674521	0.00429593	0.00114515	0.00288195	0.000893455	0.00318462	0.000958671	0.0030758	0.00134247	0.00192831	0.00146364	0.00191586	0.000992063	0.00128135	0.00134805		0.000573669	0.000996181	0.000243013	0.00129856	0.000367167	0.00108537	0.000761478	0.00100931		WSN-HA	60	A	0.000495832	0.000567069	0.000528425	0.000726886	0.000632111	0.000573665	0.000446055	0.000684061
A2093-HA	61	A	0.000581239	0.000753456	0.000710867	0.000802217	0.00044403	0.000795204	0.000739919	0.000638939	0.000761651	0.000831067	0.000943829	0.000677426	0.000586879	0.000831894	0.00183935		0.000383252	0.000906768	0.000648666	0.000957466	0.000734484	0.000890538	0.000717585	0.000743301		WSN-HA	61	T	0.000432606	0.00040927	0.000219135	0.000444161	0.000264035	0.000366532	0.000388177	0.000338442
A2093-HA	62	T	0.000403823	0.000491143	4.75037e-05	0.000109274	0.000178333	0.000244544	0.000212033	0.00021285	0.000739892	0.000339738	0.00023032	0.000278984	0.000630742	0.000255918	0.000227935		0.000477601	0.000330047	0.000364756	0.000443607	0.000611795	0.000334709	0.00058215	0.000223497		WSN-HA	62	G	0.000495203	0.00046225	8.77925e-05	0.000362794	0.000431034	0.000435642	0.000332889	0.000534007
A2093-HA	63	C	0.0121024	3.27923e-05	0.0136236	0.000109417	0.0134078	6.12164e-05	0.0127107	0.000152165	0.0129055	0.000151177	0.0129233	7.97e-05	0.0131576	0.000160046	0.0134902		0.000432235	0.0146493	0.000407083	0.0129147	0.000409886	0.0128253	0.000450005	0.0132136		WSN-HA	63	T	0.000864865	0.000558631	0.000131331	0.000385526	0.000457427	0.000430278	0.000332281	9.58497e-05
A2093-HA	64	T	0.000494938	0.000589044	0.00038117	0.000363967	0.000626426	0.000427638	0.000586229	0.000425299	0.000431334	0.000188658	0.00035891	0.000278629	0.000696908	0.00070319	0.000938848		0.000718632	0.000952696	0.000731232	0.000483002	0.000326918	0.000448816	0.000673008	0.000336047		WSN-HA	64	A	0.00043286	0.00076597	0.000526454	0.000746558	0.000920992	0.000499168	0.000388156	0.0010607
A2093-HA	65	G	0.000361696	0.000427336	0.000429328	0.000621913	0.000672314	0.000490722	0.00042694	0.000518403	0.000456665	0.000454459	0.000746672	0.000679456	0.000550684	0.000513594	0.000432493		0.00062458	0.000540249	0.0004071	0.000521047	0.000573465	0.000488153	0.00058548	0.000299895		WSN-HA	65	T	0.000401768	0.000154432	8.76386e-05	0.000755012	0.000564709	0.000570164	0.000333908	0.000438875
A2093-HA	66	C	0.000629893	0.000262717	0.000476872	0.000146023	0.000492832	0.000337258	0.000266283	0.000426894	0.000814313	0.000492107	0.000539499	0.000439297	0.000401335	0.0003848	0.0003558		0.000866426	0.000662115	0.000693453	0.00055669	0.000903713	0.000599386	0.00135324	0.00104532		WSN-HA	66	A	0.000371563	0.000665847	0.00166798	0.000806721	0.00106069	0.000602309	0.000842507	0.000727837
A2093-HA	67	A	0.000402325	0.000853606	0.000615123	0.000328647	0.000487394	0.000673896	0.000370429	0.000578563	0.000451542	0.000832136	0.000662657	0.000798658	0.000502544	0.000512755	0.000579374		0.000765624	0.000287675	0.00044603	0.000552384	0.000571569	0.000445749	0.000448189	0.000704565		WSN-HA	67	G	0.00055788	0.0003623	0.000395431	0.000675695	0.000570738	0.000574849	0.00073157	0.000736594
A2093-HA	68	T	0.000452817	0.000295343	0.000479524	0.000255391	0.000449782	0.000336793	0.000268702	0.000182615	0.000434017	0.000415958	0.000465622	0.000279441	0.000467906	0.000224352	0.000638635		0.000336199	0.000500208	0.000325627	0.000635847	0.000450598	0.000338906	0.000359971	0.000639627		WSN-HA	68	G	0.000527983	0.000732294	0.000396266	0.000907647	0.000778368	0.000579967	0.002331	0.000743052
A2093-HA	69	C	0.00054093	0.000396301	0.000524459	0.000443033	0.000536433	0.000278966	0.000798977	0.000490737	0.000863289	0.000573329	0.000746749	0.00040308	0.000592179	0.000486476	0.00068732		0.000385078	0.000620322	0.000490517	0.000928954	0.000411353	0.000751061	0.000315999	0.000898843		WSN-HA	69	C	0.000247847	0.000931099	0.000483453	0.000728597	0.00110073	0.000776345	0.000170087	0.000928414
A2093-HA	70	G	0.000362401	0.000429809	0.000382775	0.000591847	0.000449236	0.00065187	0.000749264	0.000552927	0.000577965	0.000458891	0.000490956	0.000322503	0.000743179	0.000844101	0.000357325		0.000725303	0.000291109	0.000696493	0.000748223	0.00074129	0.000639795	0.000497535	0.000412711		WSN-HA	70	T	0.000372278	0.000414723	0.000307436	0.000619945	0.00050189	0.000439471	0.000501002	0.000636787
A2093-HA	71	G	0.00109076	0.00106147	0.00187509	0.00137281	0.00203326	0.000933968	0.00118318	0.00135643	0.0015265	0.00134326	0.0013234	0.00101157	0.00149333	0.00123827	0.00136016		0.00135103	0.000627064	0.00069675	0.00071177	0.000864091	0.000415329	0.00104054	0.000867925		WSN-HA	71	A	0.000680483	0.000356434	0.00039446	0.000607299	0.000558036	0.000497859	0.00204429	0.000577645
A2093-HA	72	C	0.000818219	0.000231773	0.000671978	0.000444313	0.000495362	0.000372995	0.000752891	0.000399398	0.000869859	0.000229568	0.00093286	0.00044405	0.000659968	0.000585023	0.00102216		0.000387297	0.000832293	0.000946697	0.00127065	0.00090834	0.000414266	0.000635209	0.000792124		WSN-HA	72	C	0.000278793	0.00134325	0.000175539	0.00173669	0.00160011	0.00127963	0.000732601	0.00170898
A2093-HA	73	T	0.000272938	0.000197987	0.000481325	0.000221484	0.000721371	0.000217095	0.000536653	0.000306617	0.00108964	0.000152783	0.000414873	0.000322178	0.000426412	0.000162174	0.000589955	na.	0.000339443	0.000417955	0.000698123	0.000674587	0.00037144	0.000642479	0.00118128	0.00113353		WSN-HA	73	C	0.000154856	0.0014436	0.000219674	0.00128715	0.00142905	0.00130969	0.00061535	0.00141071
A2093-HA	74	A	0.000675919	0.000495688	0.000669056	0.000739399	0.000851674	0.000372359	0.000533846	0.000276286	0.000913462	0.000764526	0.000772698	0.000564584	0.000592342	0.00074622	0.000814622		0.000430334	0.000623804	0.000162272	0.000594685	0.000571312	0.000449725	0.000448129	0.000750328		WSN-HA	74	A	0.000402302	0.000562343	0.00035097	0.000857704	0.00052814	0.000699534	0.000836727	0.000870827
A2093-HA	75	T	0.000776965	0.00052828	0.00096609	0.000221893	0.000544687	0.000217209	0.000541213	0.000368369	0.000778437	0.000420473	0.000860294	0.000282053	0.000771159	0.000454147	0.000798948		0.00101518	0.00109345	0.000821355	0.000791378	0.000206279	0.000455235	0.00067981	0.000646954		WSN-HA	75	T	0.000370989	0.000308864	0.000306668	0.000278948	0.000365279	0.000401244	5.56824e-05	0.000340335
A2093-HA	76	C	0.000495585	0.000197889	0.000239051	7.37518e-05	0.000312402	0.000154818	0.000533333	0.000336896	0.000671189	0.000114368	0.000642674	0.000362027	0.000888306	0.00032353	0.000432042		0.000434489	0.000456242	0.000490798	0.000742997	0.000575563	0.000599498	0.00022605	0.000599678		WSN-HA	76	G	0.000559527	0.00089342	0.000352563	0.000856262	0.00115835	0.000995366	0.000787269	0.00114908
A2093-HA	77	A	0.000582907	0.000891354	0.000428388	0.0010711	0.000847155	0.000805552	0.000850792	0.000674206	0.000334488	0.000839951	0.00115405	0.000966417	0.000864359	0.000712758	0.000886682		0.000431883	0.00103473	0.000568389	0.000629793	0.000490477	0.00130524	0.000539059	0.00056014		WSN-HA	77	C	0.000464742	0.00150212	0.000395344	0.00121014	0.00157888	0.00128218	0.00135021	0.00151849
A2093-HA	78	A	0.000360442	0.000661792	0.000572902	0.000518499	0.000402055	0.00080788	0.000213322	0.000491884	0.00047957	0.000535865	0.000746038	0.000443638	0.000908745	0.000519481	0.00109315		0.00158547	0.00107741	0.00065136	0.000667681	0.000696864	0.000561167	0.000630063	0.000711451		WSN-HA	78	G	0.000402527	0.000414315	0.000702802	0.000730994	0.000638098	0.000573995	0.00224719	0.00265657
A2093-HA	79	T	0.000868691	0.000429596	0.000580159	0.000258972	0.000453926	0.000248339	0.000379548	0.000583538	0.000608984	0.000382146	0.00039187	0.000443387	0.000516785	0.00035683	0.000594699		0.000386754	0.000716665	0.000246407	0.000866518	0.000577439	0.000570755	0.000408237	0.000456673		WSN-HA	79	A	0.000403689	0.000308896	0.000396197	0.000751503	0.00106302	0.000771165	0.000447953	0.000827049
A2093-HA	80	C	0.000542201	0.00019817	0.00057211	0.000221517	0.000582646	9.30146e-05	0.000426644	0.000245489	0.000817327	0.000191037	0.000489136	0.000201345	0.00074195	0.000259193	0.000357015		0.000338819	0.000332047	0.00020566	0.000632629	0.000537701	0.000562409	0.000408682	0.000749991		WSN-HA	80	A	0.000741473	0.000712214	0.000701139	0.000964905	0.00118589	0.00116186	0.000724395	0.000962094
A2093-HA	81	A	0.000537538	0.000560538	0.000569449	0.000479599	0.000577701	0.00046454	0.000529213	0.000490151	0.000571592	0.000762602	0.000740457	0.00100539	0.000441102	0.000388475	0.000656881		0.000621563	0.000659549	0.000243171	0.000369045	0.000367197	0.000520523	0.000492898	0.000742887		WSN-HA	81	C	9.28505e-05	0.000460806	0.000175577	0.000916361	0.000728791	0.000433449	0.000731323	0.000627807
A2093-HA	82	A	0.000579581	0.000790957	0.000519726	0.00062659	0.000575501	0.000495065	0.000633012	0.000918892	0.00149551	0.000876691	0.000610734	0.000563176	0.000376924	0.000485186	0.000806147		0.000428796	0.000369564	0.000444642	0.000477625	0.000487864	0.000333395	0.000669045	0.000259317		WSN-HA	82	A	0.000216504	0.000620572	0.00026325	0.000813031	0.00103797	0.000606714	0.000223551	0.000538081
A2093-HA	83	C	0.000402991	0.000197726	0.000284509	7.3749e-05	0.000177873	0.000185603	0.000794576	0.000214375	0.000619638	7.61905e-05	0.000613371	0.000241158	0.000693642	0.000323394	0.000733193		0.000239647	0.00049401	0.000447282	0.000591388	0.000163599	0.000409257	0.000179606	0.000446695		WSN-HA	83	A	0.000525178	0.00061212	0.000525831	0.000663864	0.000627187	0.000797687	0.000557911	0.000626174
A2093-HA	84	A	0.000268144	0.000527357	0.000142214	0.000479263	0.000533191	0.00034042	0.000581303	0.000551015	0.000690674	0.000342909	0.000536426	0.000482218	0.000420681	0.000388199	0.000580207		0.000430869	0.000660447	0.000121699	0.000553669	0.000285679	0.00011147	0.000268877	0.000520969		WSN-HA	84	C	0.000216678	0.000358827	0.000175546	0.000417119	0.000431965	0.000768229	0.000393413	0.000581029
A2093-HA	85	A	0.000402775	0.000461285	0.000710766	0.000442576	0.000844257	0.000526039	0.000476493	0.000551268	0.000738377	0.000495616	0.00102244	0.000723153	0.000860838	0.00077685	0.00068156		0.000718804	0.000988549	0.000405548	0.000738389	0.000244958	0.000817297	0.000583378	0.000782006		WSN-HA	85	T	0.000588472	0.000676133	0.000394875	0.000621627	0.00100847	0.000575413	0.000506101	0.00078775
A2093-HA	86	A	0.000809935	0.000560353	0.000809794	0.000516243	0.000490721	0.000464209	0.000850792	0.000582054	0.000622188	0.000457369	0.00123184	0.000643113	0.00126564	0.000743951	0.00121827		0.0015854	0.0012812	0.0021536	0.00255707	0.000450229	0.000559555	0.00318729	0.004027		WSN-HA	86	C	0.000185897	0.00067076	0.000131857	0.000616264	0.000900811	0.000839405	0.000281152	0.000585052
A2093-HA	87	C	0.00044835	9.88598e-05	0.000189988	0.000110595	0.000757914	0.000216685	0.000424606	0.000153172	0.000406048	0.000685845	0.000512636	8.03e-05	0.000527026	9.70591e-05	0.000532373		4.79639e-05	0.00082573	0.000162694	0.000444757	0.000122679	0.00029824	0.000179783	0.000559451		WSN-HA	87	A	0.000557258	0.000615732	0.000526547	0.000890893	0.000997374	0.00106991	0.00107691	0.000874551
A2093-HA	88	T	0.000272665	0.000230916	0.000528948	0.000479351	0.000631541	0.000247739	0.000377013	0.000306241	0.00053261	0.000419351	0.000752856	0.000361751	0.000706441	0.000485751	0.000898196		0.00019266	0.000918695	0.000327065	0.000637301	0.000246477	0.000604321	0.00036168	0.000793741		WSN-HA	88	A	0.000401544	0.000457899	0.000394132	0.000497045	0.000329641	0.00072896	0.000615281	0.000962371
A2093-HA	89	C	0.000587518	0.000164886	0.00109885	0.000368745	0.00107594	0.000154808	0.000802912	0.000183857	0.000770175	0.000114456	0.000877148	0.000241119	0.00108209	9.7078e-05	0.000894752		0.000143913	0.000581226	0.000366584	0.000746018	0.00016376	0.000676921	0.000224861	0.000715496		WSN-HA	89	C	0.000154698	0.000666188	0.000131469	0.000667093	0.000696286	0.000400842	0.000279767	0.000485343
A2093-HA	90	C	0.00086458	0.000165131	0.00105475	0.000221623	0.000854778	0.000403063	0.00145278	0.000184055	0.00128097	0.000343577	0.00111413	0.000241663	0.00147225	0.000324307	0.00109977		0.00221111	0.00284281	0.000326025	0.00116083	0.000450875	0.00120746	0.000450025	0.00120645		WSN-HA	90	C	0.000434216	0.00113425	0.00488127	0.00125726	0.00133833	0.000941303	0.000843028	0.00102354
A2093-HA	91	A	0.000403823	0.000626918	0.000807256	0.000516796	0.000622665	0.000247847	0.00037151	0.000398175	0.00052511	0.000381461	0.000742448	0.000442318	0.000653981	0.00042093	0.000633344		0.00125604	0.000743279	0.000449824	0.000444083	0.000535266	0.000708479	0.00343317	0.00339489		WSN-HA	91	G	0.000742689	0.000412775	0.000702833	0.000475618	0.000334997	0.000738478	0.00067325	0.000585195
A2093-HA	92	C	0.000629213	0.000197589	0.00042729	0.000331528	0.000401177	0.000247464	0.000690461	0.000244761	0.000429738	0.000228563	0.000846045	0.000321092	0.000590319	0.000388111	0.000506894		0.000622516	0.00074331	0.0117508	0.013	0.000245349	0.000559681	0.000269348	0.000671466		WSN-HA	92	A	0.000434176	0.000360156	0.00083601	0.000531275	0.000735835	0.000469436	0.000391324	0.000633467
A2093-HA	93	A	8.90908e-05	0.000263331	0.00033008	0.000515464	0.000353544	0.000741863	0.000421607	0.000244588	0.000283983	0.000456778	0.000508544	0.000641952	0.000522903	0.000549433	0.000401949		0.000811998	0.000286603	0.00044538	0.000477959	0.000407349	0.000628745	0.00035791	0.000407181		WSN-HA	93	C	0.000526479	0.000411036	0.000219539	0.000835981	0.000533085	0.000736451	0.000223751	0.000727696
A2093-HA	94	G	8.98432e-05	0.000263591	0.000427229	0.000258036	0.000133595	0.000340241	0.000530786	0.000152999	0.00028691	0.000495446	0.000358533	0.000481734	0.000210873	0.000291121	0.000101333		0.000384301	0.000288958	0.000244549	0.000703105	0.00024564	0.000111674	0.000584086	0.000260999		WSN-HA	94	A	0.000309818	0.000514271	0.000307719	0.00125779	0.00103578	0.000972763	0.00022242	0.00131752
A2093-HA	95	A	0.000404149	0.000594099	0.00047533	0.000479988	0.000490393	0.00024787	0.000477428	0.000429514	0.000620347	0.000420216	0.000614392	0.00044214	0.000463705	0.000519059	0.000532104		9.59509e-05	0.000620168	0.00028468	0.000444741	0.000409651	0.000447694	0.000359712	0.000597773		WSN-HA	95	C	0.000308766	0.000612339	0.000131325	0.000387618	0.000463423	0.000365716	0.000223065	0.000578955
A2093-HA	96	A	0.00108318	0.000626877	0.000907961	0.000775022	0.000806632	0.000495832	0.000801882	0.000674102	0.000986075	0.000725412	0.00100598	0.000603306	0.000807257	0.000356541	0.00058654		0.000679876	0.000874927	0.0020973	0.00152797	0.000455411	0.00112553	0.000590909	0.00101401		WSN-HA	96	T	0.000463449	0.000308912	0.000262755	0.000419205	0.00046793	0.0002346	0.000280222	0.000634208
A2093-HA	97	A	0.000942253	0.000625885	0.00128394	0.000662764	0.000356824	0.000618391	0.000796094	0.000673071	0.000860359	0.000342674	0.000717691	0.000682484	0.000906867	0.000614529	0.00113964		0.000431924	0.00140863	0.00073266	0.000888724	0.000532634	0.000745629	0.000854201	0.00115607		WSN-HA	97	G	0.000278966	0.000361851	0.000219887	0.00067359	0.000470256	0.000572256	0.000848081	0.000391217
A2093-HA	98	C	0.000358905	0.000197915	0.000237349	0.000184427	0.000133541	0.000123801	0.000159058	0.000153271	0.000381297	0.00011439	0.000332591	0.000281464	0.000463753	0.000161964	0.000278326		0.000337431	0.0008259	0.00069487	0.000629583	0.000123274	0.000223497	0.000270978	0.000558743		WSN-HA	98	T	0.000277538	0.00020286	0.000524361	0.000412916	0.000427955	0.000297403	0.000277116	0.000239464
A2093-HA	99	T	8.992e-05	0.000197518	0.00033281	0.000257685	0.00035657	0.000309023	0.000159329	0.000244618	0.000406261	0.000304495	0.000307811	0.000321156	0.000654008	0.000387885	0.000633489		0.000384856	0.000536769	0.000488858	0.000296648	0.000327748	0.000410923	0.000405405	0.000559493		WSN-HA	99	T	0.000370702	0.000461633	0.000218694	0.00039044	0.000266152	0.000367512	0.000780118	0.000875444
A2093-HA	100	G	0.000583771	0.000493746	0.000285049	0.000294627	0.000133755	0.000154483	0.000265957	0.000336268	0.000215337	0.0012944	0.000256391	0.00028091	0.000591854	0.000420141	0.000329289		0.000577173	0.0003314	0.000367092	0.000519288	0.000368958	0.000186393	0.000270161	0.00022424		WSN-HA	100	G	0.000528821	0.000636571	0.000573268	0.000777538	0.000865861	0.000828558	0.000789177	0.000856553
A2093-HA	101	T	0.000269046	0.000296413	0.000426844	0.000331333	0.000400677	0.000587072	0.000371432	0.000428121	0.000453601	0.000190273	0.000332838	0.000361373	0.000400523	0.000193936	0.000506586		0.000240258	0.000659495	0.00020355	0.001036	0.000409534	0.000484496	0.000314847	0.000521823		WSN-HA	101	A	0.000683102	0.000516102	0.000483857	0.000671648	0.000802622	0.000772953	0.000446304	0.00117365
A2093-HA	102	A	0.000585401	0.000461574	0.000808869	0.000663594	0.000804397	0.000836198	0.000852788	0.00045946	0.000814547	0.000609803	0.000796281	0.00100507	0.000804097	0.000647228	0.00099108		0.000575402	0.000622355	0.00028431	0.000927678	0.000408764	0.000598153	0.000538769	0.000972253		WSN-HA	102	C	0.000154827	0.000565117	0.000263146	0.000838153	0.000835394	0.00100708	0.000447703	0.000777907
A2093-HA	103	G	0.000227542	0.000494886	0.000192688	0.000479687	0.000361647	0.000371793	0.000376729	0.000429171	0.000267263	0.000228877	0.000623539	0.000362071	0.000385233	0.000485893	0.000308563		0.000145377	0.000587002	0.000493198	0.000450518	0.00033021	0.00026452	0.000363389	0.000377758		WSN-HA	103	A	0.000649672	0.000565553	0.000526524	0.000725345	0.0011721	0.00110831	0.000843123	0.00116965
A2093-HA	104	A	0.00067904	0.000593903	0.000383656	0.000812438	0.000853357	0.000774641	0.000908508	0.000705046	0.00108481	0.000915961	0.00136926	0.000965834	0.00117238	0.000615764	0.00148277		0.000822607	0.000792294	0.00049249	0.000783553	0.000947126	0.00071485	0.00058989	0.000864467		WSN-HA	104	C	9.27013e-05	0.00097586	0.000218924	0.000977381	0.00106927	0.000769437	0.000616074	0.000680074
A2093-HA	105	C	0.000769614	0.000231267	0.000574795	0.000147749	0.000808262	0.000341128	0.000802697	0.000245474	0.000698829	0.000343669	0.000646162	0.000281747	0.000978723	0.000324086	0.0010737		0.000289743	0.00104149	0.000613422	0.000784343	0.000698582	0.00086554	0.000587199	0.000939744		WSN-HA	105	A	0.000681473	0.00186645	0.000657895	0.00171807	0.00195953	0.00236375	0.000966129	0.00231072
A2093-HA	106	A	0.000584007	0.000659196	0.000428469	0.000479033	0.000802389	0.000587653	0.000583492	0.000611864	0.000811921	0.000571624	0.00058926	0.000682895	0.000611892	0.000776397	0.000633376		0.000675187	0.000454283	0.000572293	0.000592023	0.000369838	0.000783553	0.000497288	0.000373051		WSN-HA	106	A	0.000526789	0.000774273	0.0002634	0.000924992	0.00114155	0.000908265	0.000619893	0.00126941
A2093-HA	107	C	0.000631057	0.000264061	0.000333492	0.000147525	0.00049195	0.000185862	0.000532085	0.00055169	0.000767552	0.000419351	0.000771645	0.000482664	0.000698309	0.00029147	0.000686185		0.000241255	0.00070338	0.000245439	0.000445865	0.000164352	0.000635443	0.000316256	0.000561188		WSN-HA	107	T	0.000308823	0.000465694	0.000306386	0.000422452	0.000338009	0.000405638	0.000112284	0.000392465
A2093-HA	108	A	0.000496928	0.000626401	0.00052531	0.000995612	0.000582333	0.000557276	0.00074611	0.00055115	0.000840841	0.000762573	0.000954863	0.000844052	0.000827411	0.000744385	0.00117263		0.000482532	0.000870936	0.000653115	0.00104217	0.000410762	0.000937594	0.000676804	0.000973127		WSN-HA	108	A	0.000463779	0.0007686	0.000569326	0.000752991	0.000768922	0.000736155	0.000670204	0.000825603
A2093-HA	109	C	0.000359551	0.000197596	0.000617313	0.000110416	0.000445851	0.000123636	0.000265703	0.000152802	0.0003823	0.00022845	0.000487792	8.03e-05	0.000464419	9.69619e-05	0.000330092		0.000241092	0.000660311	0.00028617	0.000407876	0.00032861	0.000447912	0.000271321	0.000559973		WSN-HA	109	C	0.000123625	0.000821144	0.000218905	0.000698461	0.000937709	0.000670533	0.000223277	0.000973615
A2093-HA	110	T	0.000317749	0.000329348	0.000528186	0.00051535	0.000495808	0.000278448	0.000588897	0.000336721	0.000797294	0.000419048	0.000466309	0.000281317	0.000916044	0.000452942	0.000487542		0.000629845	0.000584112	0.000942275	0.00101093	0.000659603	0.000941691	0.000724966	0.000904091		WSN-HA	110	T	0.000340452	0.000625489	0.000350708	0.000681683	0.00102183	0.000917774	0.000335177	0.000692178
A2093-HA	111	A	0.000496995	0.000297108	0.000479249	0.000258284	0.000539641	0.000309876	0.000428748	0.000551724	0.00137475	0.000382205	0.00064745	0.000643164	0.000426367	0.000615504	0.00064027		0.000338999	0.001086	0.000409249	0.000560853	0.00037095	0.000902425	0.000406853	0.000676972		WSN-HA	111	C	0.000247456	0.000516956	0.000219221	0.00078676	0.00111134	0.0010757	0.000447002	0.000536559
A2093-HA	112	A	0.000675463	0.000429738	0.000860051	0.000664501	0.000313143	0.000713333	0.000586823	0.000797668	0.00107877	0.000496885	0.00084988	0.000483014	0.00131334	0.000842952	0.00134915		0.00053012	0.000788382	0.000652502	0.000854733	0.000328367	0.00071209	0.000360815	0.000822922		WSN-HA	112	G	0.000619848	0.000103708	0.000307692	0.000396129	0.000543737	0.000237272	0.000728822	0.000542005
A2093-HA	113	C	0.000406357	0.000264166	0.000287081	0.000221427	0.000404077	0.000247924	0.000427373	3.06701e-05	0.000409195	0.000190876	0.000361253	0.000201272	0.000637146	0.000129609	0.000383063		0.000288143	0.000457095	0.000366838	0.000298519	0.000451134	0.000563571	0.000404749	0.00116205		WSN-HA	113	A	0.000526756	0.0004649	0.000351247	0.00061836	0.000372553	0.000743143	0.000562588	0.000637599
A2093-HA	114	A	0.000540565	0.000661113	0.000429266	0.000516701	0.000313283	0.000434324	0.000638842	0.000521745	0.000671221	0.00103101	0.000875702	0.000966145	0.000741431	0.000486413	0.000738101		0.000385877	0.00074528	0.000572106	0.000668797	0.000328448	0.000973491	0.000676437	0.000523834		WSN-HA	114	G	0.000310337	0.000629723	0.000395674	0.000630102	0.000448307	0.000446367	0.000395816	0.00105
A2093-HA	115	G	0.000631	0.000297511	0.000238766	0.000369454	0.000269191	0.000403664	0.000373254	0.000429685	0.000600154	0.000382409	0.000386698	0.000322438	0.00059351	0.000583714	0.000101771		0.000391485	0.000248942	0.000290722	0.000260339	0.000292166	0.000337243	0.000275154	0.000374406		WSN-HA	115	A	0.000310212	0.000935697	0.000484155	0.000708436	0.00088719	0.00102142	0.000342524	0.00118812
A2093-HA	116	A	0.000225683	0.000529907	0.000526442	0.000370124	0.000358938	0.000435391	0.000319846	0.000400234	0.00129627	0.000765726	0.000438914	0.000524617	0.000807686	0.000422805	0.000433729		0.000583431	0.000789922	0.000452507	0.000670616	0.000413582	0.0006756	0.000500273	0.000450417		WSN-HA	116	A	0.000432593	0.00107919	0.000788333	0.000949853	0.000705479	0.000772512	0.000615419	0.00175516
A2093-HA	117	A	0.000360539	0.000330907	0.000572028	0.000480592	0.000671351	0.00040389	0.000213186	0.000307446	0.000863496	0.000841172	0.000696038	0.000846262	0.000699864	0.000650089	0.000483768		0.000241359	0.000662773	0.000613497	0.000409363	0.000658599	0.000674587	0.000361484	0.000823261		WSN-HA	117	G	0.000496263	0.000362488	0.000483198	0.000366569	0.000237425	0.000101345	0.00045078	0.000737717
A2093-HA	118	A	0.000452489	0.00059579	0.000670113	0.000332779	0.000942634	0.000621388	0.00069541	0.000583556	0.00122903	0.000459313	0.000930064	0.000847013	0.00123444	0.000584529	0.0015605		0.000579822	0.000789955	0.000819135	0.000709193	0.000535068	0.00090212	0.000498572	0.00101435		WSN-HA	118	A	0.000560207	0.000675851	0.000618511	0.000963692	0.0014992	0.00115749	0.00120254	0.000987752
A2093-HA	119	A	0.000856087	0.000627228	0.000667811	0.000737083	0.000357574	0.000712074	0.000585948	0.000765978	0.00144009	0.000762398	0.000695751	0.0015277	0.00118639	0.000647459	0.000789266		0.000385468	0.000331373	0.000979952	0.00122699	0.000533969	0.000636013	0.000992242	0.000673149		WSN-HA	119	A	0.00052741	0.00157142	0.00074722	0.00151118	0.00154969	0.00150402	0.000226372	0.00129154
A2093-HA	120	C	0.000722609	0.000330186	0.000572792	0.000184386	0.000627746	6.20424e-05	0.000533675	0.000153266	0.000864263	0.000267329	0.00046448	0.000322139	0.00065844	0.000259218	0.00114796		0.000337236	0.000705658	0.000490617	0.000410417	0.000452489	0.000788614	0.000316256	0.000299951		WSN-HA	120	T	0.000309435	0.000621375	0.000219048	0.00062019	0.000544033	0.000438596	0.00062175	0.000393198
A2093-HA	121	A	0.00044843	0.000428562	0.000427635	0.000552262	0.000178396	0.000278612	0.00021219	0.000550526	0.000572683	0.000495276	0.000538987	0.0004018	0.000760472	0.000841124	0.000405464		0.000671978	0.000742911	0.000731678	0.00103811	0.000286439	0.000335896	0.000224517	0.000521532		WSN-HA	121	G	0.000341255	0.000729281	0.000175809	0.000369182	0.00024003	0.000273084	0.00034031	0.000446251
A2093-HA	122	A	0.00259362	0.000692772	0.00294203	0.000774279	0.0034785	0.000867652	0.00345051	0.000888045	0.00438151	0.000533842	0.00390279	0.000683582	0.00325043	0.000777001	0.00359564		0.000384967	0.00385356	0.00105915	0.00408179	0.000451467	0.00291049	0.000405241	0.00377529		WSN-HA	122	T	0.00030848	0.000305546	0.00017468	0.000249487	0.000534974	0.000298974	0.000445509	0.00019306
A2093-HA	123	T	0.000450308	0.000197674	0.000381279	0.00014721	0.000134138	0.000309406	0.000213083	0.000244633	0.000335378	0.000342831	0.000128863	0.000401752	0.000614303	0.000355803	0.000432196		0.000240523	0.000620399	0.000651837	0.000705297	0.000245962	0.000224467	0.000450248	0.000261712		WSN-HA	123	G	0.000655676	0.000747624	0.000485651	0.000875682	0.00137658	0.000872326	0.00217111	0.00101611
A2093-HA	124	G	0.000776468	0.00049613	0.000193658	0.000739317	0.000408256	0.000590062	0.000647459	0.000460688	0.000390006	0.000459137	0.00028777	0.000685899	0.000904062	0.000616743	0.000361542		0.00087668	0.000672071	0.000289244	0.000678196	0.000831013	0.000569195	0.000638744	0.000456083		WSN-HA	124	G	0.00131881	0.00112655	0.00120128	0.000846246	0.00123854	0.00154375	0.00163342	0.00122249
A2093-HA	125	T	0.000359809	0.000461498	0.000238197	0.000331211	0.00017854	0.000464123	0.000744522	0.000580915	0.000550187	0.000228528	0.000514364	0.000321414	0.000444078	0.000614509	0.000711382		0.000480769	0.00045387	0.000366659	0.000890505	0.000369004	0.000486309	0.000360507	0.000485673		WSN-HA	125	C	0.000650618	0.0014165	0.000263424	0.0017689	0.00134251	0.00174305	0.00142207	0.00144042
A2093-HA	126	C	0.000869207	0.000330797	0.000920855	0.000295508	0.00104517	0.000217513	0.000758232	0.000245647	0.00100137	0.00022927	0.00115222	0.000443334	0.000926744	0.000356981	0.000958599		0.000842919	0.000924719	0.000294254	0.000831538	0.000675105	0.00121747	0.000698227	0.00110396		WSN-HA	126	A	0.000527655	0.00130141	0.000439734	0.00130194	0.00144196	0.00128923	0.000965799	0.000839548
A2093-HA	127	C	0.00153388	0.000266578	0.00161575	0.000334921	0.00147513	0.000219209	0.00143235	0.000309329	0.00146155	0.000346674	0.00159291	0.000446392	0.00183558	0.000327129	0.00168125		0.00150429	0.00157253	0.00183965	0.00160883	0.0016721	0.00119895	0.00197815	0.00170127		WSN-HA	127	G	0.000248347	0.000261862	0.000483346	0.000598683	0.000414852	0.000341344	0.000566829	0.000496697
A2093-HA	128	C	0.00068188	0.000330426	0.000336522	7.38062e-05	0.000496502	0.00031027	0.000699903	0.000184134	0.000532881	0.000229078	0.000625277	0.000161141	0.000535091	0.000129748	0.000745233		0.000196021	0.000417432	0.000166479	0.00063809	0.000502597	0.000794943	0.000275913	0.000530142		WSN-HA	128	T	0.000309358	0.000465911	0.000788298	0.000619404	0.000613664	0.000506261	0.000281294	0.000293873
A2093-HA	129	T	0.000181628	0.000297177	0.000575899	0.000442217	0.00076618	0.000402863	0.000590002	0.000245038	0.000362406	0.000305064	0.000493596	0.000482956	0.000598137	0.000518252	0.000871951		0.000581564	0.000374657	0.000740162	0.000824341	0.000827027	0.000603478	0.000453556	0.000452165		WSN-HA	129	G	0.000496632	0.00031384	0.0002201	0.000741565	0.000657303	0.000546262	0.000626317	0.000744121
A2093-HA	130	G	0.000320748	0.000364323	0.000291093	0.000147792	0.000272727	0.000404179	0.000433299	0.000337921	0.000390768	0.000420843	0.000314185	0.000524786	0.000431313	0.000455003	0.000361879		0.00063067	0.000420433	0.000329029	0.000226526	0.000289603	0.000647175	0.000635757	0.000304518		WSN-HA	130	A	0.000434001	0.000980342	0.000439136	0.000730707	0.000613016	0.00101088	0.000787712	0.000930779
A2093-HA	131	T	0.000225489	0.000329826	0.000286205	0.000478575	0.000402594	0.000433719	0.000480384	0.000519894	0.000335884	0.000533394	0.000438302	0.000522697	0.000721378	0.000712135	0.000458669		0.000193004	0.000496977	0.000449493	0.000744574	0.000452582	0.000374756	0.000632283	0.000450011		WSN-HA	131	C	0.000154631	0.000777484	0.000219241	0.00121096	0.00105701	0.000909887	0.000448506	0.000929277
A2093-HA	132	G	0.000699562	0.000631754	0.000838512	0.000557683	0.000508388	0.000437131	0.00055139	0.000339339	0.000794834	0.000423012	0.000479412	0.000527105	0.000592209	0.000358879	0.000764324		0.000890869	0.000599469	0.000963028	0.000422768	0.00126252	0.000772559	0.00124994	0.000659119		WSN-HA	132	A	0.000588892	0.00130405	0.000746695	0.00090757	0.00140932	0.000985523	0.00171233	0.00183096
A2093-HA	133	A	0.00040796	0.000662208	0.000383748	0.000739645	0.0005402	0.000652965	0.00080274	0.000768262	0.000771586	0.000726967	0.00100976	0.00100847	0.000532799	0.000942385	0.000613638		0.000532507	0.000500083	0.000655711	0.000935209	0.000329951	0.000300752	0.000544415	0.00101791		WSN-HA	133	C	0.000154669	0.000619099	0.000306937	0.000731035	0.00105453	0.000638613	0.000279267	0.000828904
A2093-HA	134	C	0.000543085	0.000297649	0.00043054	0.000479953	0.000584585	0.000403476	0.000480898	0.000306701	0.000408988	0.000267186	0.000465718	0.000322464	0.000638624	0.000389156	0.000639174		0.000241826	0.000207426	0.000491703	0.000783348	0.000823621	0.000676641	0.000316871	0.000450975		WSN-HA	134	A	0.000465824	0.000726857	0.000132129	0.000962328	0.0010607	0.000945978	0.0010892	0.000884086
A2093-HA	135	A	0.000499546	0.000892031	0.000672624	0.000664207	0.000811762	0.000558243	0.000644261	0.000459601	0.00108925	0.00091603	0.00111662	0.00056397	0.000877381	0.000875856	0.000975835		0.000629906	0.000917125	0.000491924	0.000487183	0.000618761	0.000829062	0.000589649	0.00124533		WSN-HA	135	T	0.00021621	0.000566923	0.000262743	0.00033653	0.000475043	0.000235563	0.000563539	0.000341563
A2093-HA	136	C	0.00063423	0.000165011	0.000334976	0.000184196	0.00049476	0.000278836	0.000374052	9.18555e-05	0.000746089	0.000114355	0.000621038	0.00024142	0.00104333	0.000129567	0.000715984		0.000628414	0.000580576	0.000572902	0.000522993	0.000247117	0.000375982	0.000498369	0.0004892		WSN-HA	136	T	0.000247341	0.000258251	0.000394322	0.000479116	0.000614565	0.000676247	0.000453258	0.000587199
A2093-HA	137	A	0.000679902	0.000561538	0.0006247	0.000590319	0.000676559	0.000589348	0.000804807	0.000459615	0.000554885	0.00087793	0.00077823	0.000725017	0.00113357	0.00068142	0.00105139		0.00072324	0.00104058	0.000694842	0.000896861	0.000452489	0.000715092	0.000406101	0.000981428		WSN-HA	137	C	0.00024741	0.000722171	0.000262973	0.000787468	0.00054346	0.000572217	0.000339136	0.000635169
A2093-HA	138	T	0.000682532	0.000594864	0.000578285	0.000368895	0.000225449	0.000434203	0.000322321	0.000367839	0.000774837	0.000419607	0.000312289	0.000281951	0.000835959	0.000227	0.000668484		0.00116257	0.00116715	0.000368913	0.00120201	0.000453795	0.000491456	0.000407923	0.000378072		WSN-HA	138	T	0.000617951	0.000360472	0.00087677	0.000646158	0.000476142	0.000739322	0.000562493	0.000586338
A2093-HA	139	G	0.00168154	0.00106319	0.00113519	0.000705742	0.00130027	0.000749321	0.00110047	0.000925783	0.001346	0.000691404	0.00154997	0.00109458	0.00145378	0.00150165	0.00116254		0.00128022	0.00115681	0.000792591	0.00111719	0.00134369	0.000735237	0.00106344	0.000697756		WSN-HA	139	G	0.000371058	0.000617697	0.000394374	0.000476391	0.000271905	0.000167892	0.000619544	0.000438768
A2093-HA	140	C	0.000914829	0.000628972	0.000916635	0.000406895	0.000772096	0.000311013	0.000323922	0.00046124	0.000852162	0.000229516	0.000994556	0.000282577	0.00105537	0.000487409	0.000698125		0.000442434	0.000962867	0.000624194	0.000754774	0.0007124	0.00110291	0.000922637	0.00102779		WSN-HA	140	T	0.000402776	0.000571607	0.000263516	0.000481573	0.000514421	0.000372957	0.000676857	0.000590522
A2093-HA	141	C	0.00110041	6.63614e-05	0.000920543	0.000148263	0.00104455	0.000342658	0.00129856	0.000400049	0.00136505	0.000229823	0.000916926	0.00032335	0.000926884	0.000488361	0.000647132		0.0012276	0.00121721	0.0012501	0.000755259	0.00113117	0.00102787	0.000829264	0.000800549		WSN-HA	141	T	0.000588709	0.000831514	0.000394979	0.000907647	0.000892643	0.000339536	0.000224228	0.000295334
A2093-HA	142	A	0.000455872	0.000794912	0.000773246	0.000407347	0.000635007	0.000622491	0.000701717	0.000707692	0.000558009	0.00080352	0.000967295	0.00072695	0.00131205	0.000715959	0.00180865		0.000826929	0.00154987	0.00115151	0.0020339	0.000496032	0.000719915	0.000409258	0.000798661		WSN-HA	142	A	0.000618754	0.000412074	0.000350708	0.00061635	0.000509684	0.000604433	0.000679964	0.000681896
A2093-HA	143	A	0.000591017	0.000364468	0.000673239	0.000444346	0.000903302	0.000559963	0.000644468	0.000307579	0.00108917	0.00122408	0.00083329	0.000525146	0.00130823	0.000748454	0.00198066		0.000339707	0.000751095	0.000699128	0.000751145	0.000372101	0.000906927	0.000454711	0.00101929		WSN-HA	143	A	0.000618314	0.000358331	0.000525993	0.00061283	0.000743947	0.000634052	0.00146265	0.00125938
A2093-HA	144	A	0.0011815	0.00142398	0.00062383	0.0018884	0.000902975	0.00208385	0.000805326	0.00138304	0.00161859	0.00172302	0.00179463	0.00149398	0.00128329	0.00208029	0.00151601		0.00121148	0.00124964	0.00114674	0.00202126	0.00107274	0.00162289	0.00108819	0.00120969		WSN-HA	144	C	0.000247977	0.000776317	0.000131862	0.00101497	0.00075206	0.000673991	0.000563253	0.00102982
A2093-HA	145	G	0.000319314	0.00019888	0.000433777	0.000333407	0.000317259	0.00021796	0.000215065	0.000184638	0.000242836	0.000229815	0.000182567	0.000323415	0.000666552	0.00035812	0.000980468		0.000437786	0.000376349	0.000329069	0.000225725	0.000248293	0.000188972	0.000136469	0.000265141		WSN-HA	145	C	0.000247885	0.000985017	8.77886e-05	0.00107448	0.000857398	0.00111637	0.000910695	0.000883436
A2093-HA	146	A	0.000318457	0.000565009	0.000577367	0.000593934	0.000497265	0.000374696	0.000322321	0.000771296	0.00087241	0.000460918	0.000625293	0.00028363	0.000794332	0.000326317	0.00157018		0.000925791	0.00041738	0.000494621	0.00086359	0.000290276	0.000377972	0.000592822	0.000529741		WSN-HA	146	T	0.000494606	0.000206281	0.000262973	0.000506301	0.000443489	0.000370246	0.000225162	0.00029304
A2093-HA	147	A	0.00068465	0.000464437	0.00106398	0.00059356	0.000680859	0.000467873	0.000755613	0.000430942	0.00094909	0.000690608	0.00120431	0.00133587	0.00148441	0.000586472	0.00211722		0.00126687	0.00121558	0.000660093	0.000903717	0.000497698	0.000682801	0.000685902	0.0010644		WSN-HA	147	G	0.000372451	0.000732332	0.000351339	0.000739898	0.00107505	0.000920591	0.000971762	0.000546095
A2093-HA	148	T	9.09546e-05	0.000198426	0.000432235	0.000258598	0.000497198	0.000807579	0.000322044	0.0003682	0.000120863	0.000114692	0.000417166	0.000201824	0.00141243	0.000422366	0.00167095		0.000437382	0.000625182	0.000411286	0.000750779	0.000331428	0.000340136	0.000592417	0.000151194		WSN-HA	148	C	0.00056066	0.00152929	0.000441345	0.00178125	0.0018454	0.00175318	0.00109909	0.00109737
A2093-HA	149	T	0.000683278	0.000298063	0.000481696	0.00037048	0.000543527	0.000466534	0.000914618	0.000491551	0.000411224	0.000344788	0.000469851	0.00052504	0.000450364	0.000552828	0.000695249		0.00063427	0.000626776	0.000495152	0.000639819	0.000540249	0.000908334	0.000319898	0.000455045		WSN-HA	149	T	0.000404543	0.00138807	0.000176437	0.000904238	0.00109614	0.00097561	0.000744559	0.00101138
A2093-HA	150	G	0.000984529	0.000462902	0.00104389	0.000407362	0.00106987	0.000217533	0.00105152	0.000368426	0.00107554	0.000268251	0.000887311	0.000242542	0.00172666	0.00045459	0.0018579		0.00125156	0.000988652	0.00101708	0.000775074	0.000852442	0.00109064	0.00117074	0.000974317		WSN-HA	150	C	0.000496972	0.00109466	0.000263829	0.000739876	0.000620583	0.00118821	0.00080087	0.00138203
A2093-HA	151	C	0.000552817	0.000264314	0.00092552	0.000370014	0.00114558	0.000434432	0.000653773	0.00030673	0.00090994	0.000497531	0.000767033	0.000484574	0.00104323	0.000422325	0.0015393		0.000540514	0.000801654	0.000458869	0.000760746	0.000881427	0.000690767	0.000969037	0.00084453		WSN-HA	151	G	0.000371851	0.000208171	0.000263412	0.000312145	0.000172182	0.000372427	0.000340793	0.000443284
A2093-HA	152	T	0.0010398	0.00069433	0.00120488	0.000518173	0.00103901	0.000497172	0.00134213	0.000337651	0.0016686	0.00022992	0.0015812	0.000404432	0.00165722	0.000683105	0.00163965		0.00145327	0.00117162	0.000891114	0.00128992	0.000809372	0.00141732	0.00131641	0.00137898		WSN-HA	152	A	0.000248896	0.000678497	0.000220468	0.00076722	0.000967252	0.0010897	0.000571298	0.000691358
A2093-HA	153	C	0.000335137	0.000186	0.000303398	0.000163011	0.00023709	0.000156159	0.000450653	0.000153357	0.00035657	0.000168528	0.000576638	0.00017662	0.000655441	0.000286457	0.000460692		0.000204061	0.000306923	0.000432807	0.000394758	0.000390778	0.000317902	0.000383215	0.000318332		WSN-HA	153	A	0.000745759	0.00167312	0.0011004	0.00182805	0.00170121	0.00160706	0.000680349	0.00148743
A2093-HA	154	C	0.000529636	0.00033152	0.00025382	0.000284682	0.000190913	0.000294075	0.000340252	0.000306898	0.000384546	0.000385042	0.00035871	0.000356939	0.000363471	0.000230849	0.000382555		0.000308309	0.000396319	0.000608458	0.000317209	0.000350048	0.000440317	0.000192595	0.000719482		WSN-HA	154	G	0.00018615	0.000683024	0.000263864	0.000343997	0.000453499	0.00061703	0.000628428	0.000698045
A2093-HA	155	A	0.000241791	0.000788288	0.000306592	0.000442534	0.000334944	0.000937456	0.000285063	0.000801659	0.000542271	0.000698553	0.00055622	0.000665168	0.000251193	0.000721487	0.000469587		0.000356888	0.000310242	0.000257998	0.000358466	0.000259977	0.000442745	0.000191205	0.000402739		WSN-HA	155	A	0.000619348	0.00046142	0.000263366	0.000783567	0.000407526	0.000569781	0.000621013	0.000729537
A2093-HA	156	C	0.000197765	0.000886508	0.000261233	0.000974102	0.000196242	0.000727686	0	0.000647419	0.000607421	0.000592365	0.000511698	0.000760299	0.000420443	0.000724126	0.000308529		0.000467532	0.000135403	0.000351757	0.000244588	0.000176952	0.000493726	0.000537845	0.000286991		WSN-HA	156	C	0.000464483	0.000620347	0	0.00104228	0.000854263	0.00101085	0.000506871	0.000440033
A2093-HA	157	A	0.000194137	0.00137319	0.000511012	0.00114569	0.000144314	0.00111917	0.000687128	0.00113825	0.000445049	0.00101276	0.0005922	0.000999909	0.000669483	0.00100479	0.000845523		0.000359712	0.000844407	0.000476335	0.000480943	0.000482076	0.000650486	0.000483115	0.00032335		WSN-HA	157	A	0.000805353	0.000618716	0.000438904	0.000815638	0.000819364	0.000774176	0.000505845	0.00165902
A2093-HA	158	C	0.000295916	0.00055605	0.000525541	0.000667668	0.000196918	0.000560018	0.000293979	0.000655478	0.00028942	0.000453329	0.00042505	0.000704049	0.000281439	0.000622916	0.000195231		0.0003125	0.000181579	0.000485694	0.000244948	0.000222064	0.000287215	0.000244511	0.000411336		WSN-HA	158	G	0.000713068	0.000674589	0.000439464	0.000906285	0.000826304	0.000575588	0.000453412	0.000591308
A2093-HA	159	A	0.000496032	0.00092675	0.000262233	0.00106111	0.000246597	0.000871672	0.000530098	0.000893716	0.000560568	0.000991123	0.000888278	0.00108873	0.000639265	0.000840152	0.000713572		0.000418519	0.000818405	0.000530621	0.000618022	0.000535499	0.000539509	0.000441761	0.000248211		WSN-HA	159	C	0.000496001	0.000830091	0.000878349	0.00124664	0.001098	0.00118757	0.00154189	0.00127726
A2093-HA	160	G	0.000152022	0.000930354	0.000266937	0.000962565	0.000249763	0.00134879	0.000299043	0.000932143	0.000297265	0.00112591	0.000203773	0.0012294	0.000287949	0.00115707	0.000201057		0.000210471	0.000230489	8.93495e-05	0.000250115	0.000314127	0.000377359	0.000247182	0.000379139		WSN-HA	160	C	0.000217418	0.00246667	0.000352175	0.00197957	0.00156713	0.00188984	0.00149649	0.00188867
A2093-HA	161	A	0.000419881	0.00196972	0.00038734	0.00245196	0.000413629	0.00226312	0.000373181	0.00203641	0.000366714	0.00262324	0.000607478	0.00280421	0.00075523	0.00191077	0.000996196		0.000433745	0.000381516	0.00032022	0.000390049	0.000230478	0.000305637	0.000457782	0.000566548		WSN-HA	161	A	0.000402951	0.00093332	0.000438866	0.00073465	0.00102669	0.000911885	0.000225098	0.00122525
A2093-HA	162	G	0.000779575	0.000981069	0.000720053	0.000796227	0.00120447	0.000736301	0.000343643	0.000928725	0.000909918	0.000803637	0.00106095	0.000711348	0.000920217	0.000897972	0.00096581		0.00143929	0.000489172	0.000651834	0.000683609	0.0006568	0.000645422	0.000577312	0.000201361		WSN-HA	162	C	0.000309502	0.00103751	0.0018417	0.0016399	0.00102948	0.000710011	0.000452489	0.00073616
A2093-HA	163	C	0.000193498	0.000686975	0.000102685	0.000692591	0.000239831	0.000630797	0.000514727	0.000672484	0.000259014	0.000441947	0.000111532	0.000620141	0.000412816	0.000785392	0.000165517		0.000205276	0.000265463	0.000173385	0.000239933	0.000306426	0.000362889	0.000240964	0.000120622		WSN-HA	163	A	0.000589239	0.000936866	0.000395413	0.00136205	0.00134613	0.00152781	0.000735585	0.00103596
A2093-HA	164	A	0.000188103	0.000890091	0.000398545	0.00062118	0.000420384	0.000907716	0.000166519	0.000629932	0.00077739	0.000787483	0.000512765	0.000349429	0.00053382	0.000776206	0.000532155		0.0005471	0.000475347	0.000126385	0.000426903	0.000339443	0.000272851	0.000512486	0.000273566		WSN-HA	164	A	0.000248077	0.000567244	0.000703204	0.000674479	0.000820429	0.0010437	0.000733676	0.000829754
A2093-HA	165	T	0.000192864	0.00103308	0.000613842	0.00124297	0.000431427	0.000973327	0.000228702	0.000842105	0.000180366	0.0010958	0.000194142	0.000910443	0.000595811	0.000841073	0.000137095		0.000153437	0.000399042	0.000821231	0.0017954	0.000347796	0.000401171	0.000239464	0.000442798		WSN-HA	165	C	0.000341117	0.000678143	0.000527171	0.00130771	0.00141565	0.0011554	0.000454236	0.00113457
A2093-HA	166	A	0.000288254	0.000663844	0.000152369	0.00070603	0.000382318	0.000762234	0.000171409	0.000850723	0.000282529	0.000836173	0.000690722	0.000726856	0.000410191	0.000976684	0.000272896		0.000510621	0.000176227	0.000300275	0.000357526	0.000172622	0.000519335	0.000238254	0.000519667		WSN-HA	166	G	0.000589659	0.000466708	0.000439599	0.000622841	0.000412839	0.000643544	0.000622031	0.000638005
A2093-HA	167	A	0.000428062	0.000749558	0.000651237	0.00072279	0.000422972	0.000942158	0.000392641	0.000547936	0.000455304	0.000850552	0.000655702	0.000678278	0.000672254	0.000953104	0.000403921		0.000655209	0.000348144	0.00068088	0.000430512	0.000256728	0.000355478	0.00042519	0.00043348		WSN-HA	167	G	0.000746478	0.000891079	0.000617938	0.000771164	0.000728838	0.000614796	0.000853922	0.00109203
A2093-HA	168	T	9.62881e-05	0.000536433	0.00035515	0.000905378	0.000334416	0.00048908	0.000170484	0.000898383	0.00107844	0.000458057	0.00022083	0.000810657	0.000409165	0.000459965	0.000190424		0.000205255	0.000352765	0.000389189	0.000317083	0.000348523	0.000359712	0.000239269	8.01122e-05		WSN-HA	168	G	0.000780396	0.000737036	0.000575909	0.000918379	0.00111677	0.000858222	0.000626995	0.00100015
A2093-HA	169	G	0.000386679	0.000772575	0.000254686	0.000968543	0.000191902	0.00113498	0.000627567	0.000934096	0.000620011	0.000834585	0.000360951	0.0007039	0.000572318	0.00102846	0.00024688		0.000411798	0.000220643	0.000303464	0.00047952	0.000349528	0.000241158	0.000192808	0.000160436		WSN-HA	169	A	0.000437254	0.000840513	0.000664835	0.00157751	0.00135889	0.0011313	0.000569217	0.000646284
A2093-HA	170	G	9.66837e-05	0.00113165	5.10074e-05	0.00147597	0.000383932	0.00118592	0.000284949	0.0011037	7.73515e-05	0.00125444	0.000277546	0.0011674	0.000458306	0.000870832	0.0002191		0.000618971	0.000352454	0.000435749	0.000319094	0.000483325	0.000280527	0.000435561	0.000280269		WSN-HA	170	A	0.000497838	0.000836776	0.000573799	0.00108327	0.0011444	0.00119434	0.00108311	0.000889988
A2093-HA	171	G	0.000191635	0.00074656	0.000303582	0.00065996	0.000189582	0.000738664	0.00022668	0.000611681	0.000102627	0.00053779	0.000192768	0.000522967	0.000363125	0.000527602	0.000353838		0.000666427	0.000483071	0.000476727	0.000395851	0.000523789	0.000358409	0.000720981	0.000357455		WSN-HA	171	A	0.00037146	0.000721129	0.00070197	0.00103959	0.000683807	0.000706143	0.000506215	0.000731244
A2093-HA	172	A	0.000390835	0.000921143	0.000310463	0.00107544	0.000290121	0.000782233	0.00028875	0.000687366	0.00033931	0.00108896	0.000560884	0.00128089	0.000670071	0.00108894	0.000610314		0.0010329	0.000356379	0.000348614	0.000522025	0.000441365	0.000447064	0.000386847	0.000566435		WSN-HA	172	C	0.000155039	0.000571162	8.7831e-05	0.000453592	0.00051612	0.000813835	0.00102064	0.000934258
A2093-HA	173	T	0.000144851	0.000453976	0.000256621	0.000654423	0.000336571	0.000564749	0.000399293	0.000792834	0.0003626	0.00048512	0.000277979	0.000822899	0.000229279	0.000520366	0.000384954		0.000303736	0.000309995	8.55761e-05	0.00043795	0.000216226	0.000281113	0.000475172	8.02633e-05		WSN-HA	173	T	0.000248834	0.000902383	0.000352594	0.000753056	0.000633535	0.000760404	0.00099108	0.000402091
A2093-HA	174	G	0.000290796	0.000768475	0.000308515	0.000882542	0.000287949	0.000605765	0.000344828	0.0007129	0.000260004	0.000725569	0.000334906	0.000524992	0.000390796	0.000564563	0.00022001		0.000460523	0.000443675	0.000346066	0.000360375	0.000217476	0.000201882	0.000525035	0.000402026		WSN-HA	174	A	0.00053009	0.000629228	0.000309283	0.000602807	0.00101088	0.000926148	0.000801925	0.000796892
A2093-HA	175	C	0.000991179	0.00114052	0.00073088	0.00136365	0.000929232	0.00121243	0.000936549	0.00121002	0.000926563	0.00103169	0.00164497	0.00146556	0.00145557	0.00169779	0.00145985		0.00140092	0.000902446	0.00140351	0.000817829	0.000750055	0.000534869	0.000389029	0.000368068		WSN-HA	175	T	0.00081141	0.00129513	0.000221347	0.00186905	0.00205739	0.00180659	0.000932292	0.0026694
A2093-HA	176	T	0.0001963	0.00106289	0.000310366	0.000830346	0.000536481	0.000900641	0.000464549	0.000585921	0.000366847	0.00081725	0.000394755	0.00066335	0.000347625	0.00092553	0.000722082		0.000103546	0.000359083	0.000350385	0.000891338	0.000615033	0.000448449	0.000290051	0.000406835		WSN-HA	176	G	0.000496109	0.000314169	0.00021978	0.000343712	0.000453388	0.00030723	0.000511975	0.000347671
A2093-HA	177	G	0.000292383	0.000676698	5.15916e-05	0.000660542	0.000289911	0.000789279	0.000403179	0.000595455	0.000337741	0.000559678	0.000196078	0.000699072	0.00034634	0.000774702	0.000718153		0.000408789	0.000402468	0.000216011	0.000484105	0.000260949	0.000283803	0.000238698	0.000443996		WSN-HA	177	T	0.000839787	0.0012159	0.000528704	0.00107639	0.00134077	0.00121221	0.00051957	0.000751089
A2093-HA	178	T	0.000291687	0.00102886	0.00020573	0.000936759	0.000481116	0.000886851	0.000229608	0.000791426	0.000207679	0.000866033	0.000531781	0.000630188	0.000668018	0.000790167	0.000330169		0.000407976	0.000400891	0.000129411	0.000560381	0.00021691	0.000364166	0.000190776	0.000441998		WSN-HA	178	A	0.000622123	0.00105175	0.00057342	0.0010645	0.00112049	0.000960648	0.0002292	0.00114719
A2093-HA	179	G	9.95272e-05	0.000653433	0.000263449	0.000953781	0.00019755	0.000899131	0.000526778	0.000673124	0.000213333	0.000964716	0.00031416	0.000671097	0.000354083	0.000681187	0.000592869		0.00041671	0.000182315	0.000440665	0.000287015	0.000309447	0.000207014	0.000485979	0.000577582		WSN-HA	179	A	0.000622316	0.000843704	0.000352656	0.00158643	0.00144189	0.00196993	0.000629903	0.00155078
A2093-HA	180	T	0.00019984	0.00142855	0.00037039	0.00160337	0.000443612	0.00149796	0.000413394	0.00132776	0.00031971	0.00143174	0.000343416	0.0013997	0.000825842	0.00164227	0.000818308		0.000311187	0.000593039	0.00043735	0.000658003	0.000264866	0.000248303	0.000339114	0.000331345		WSN-HA	180	A	0.000560433	0.00115498	0.000484923	0.00155146	0.00126139	0.00157918	0.00126473	0.0015984
A2093-HA	181	G	0.000682993	0.000808365	0.00030947	0.000730806	0.000388236	0.000811971	0.000520352	0.000588832	0.000287416	0.000449282	0.000673949	0.000884002	0.000603795	0.000626207	0.000471685		0.000466684	0.000402937	0.000392362	0.000483734	0.000482837	0.000325455	0.000387691	0.000445074		WSN-HA	181	T	0.000342893	0.000428266	0.000397421	0.00146254	0.00110478	0.000662737	0.000877244	0.000761692
A2093-HA	182	C	0.000439046	0.0010189	0.000567713	0.000908947	0.000532713	0.000794623	0.000576701	0.000767735	0.000208621	0.00095983	0.000337249	0.00101343	0.000208468	0.000765657	0.000469834		0.000363806	0.000268144	0.000525049	0.000321272	0.000485009	0.000771448	0.00072685	0.000121193		WSN-HA	182	T	0.000469484	0.00152075	0.000576241	0.00148174	0.00151987	0.00219687	0.00195174	0.00159408
A2093-HA	183	A	0.000381188	0.00090665	0.000100533	0.00115397	0.000473418	0.00139672	0.000450831	0.00106938	0.000432416	0.00119537	0.000493259	0.0011764	0.000338677	0.000983759	0.000459038		0.000508311	0.000654565	0.000429572	0.00023534	0.000603969	0.000512922	0.000522193	0.000672016		WSN-HA	183	A	0.000716065	0.000892435	0.000839	0.00149408	0.00101819	0.00141	0.000689893	0.00154536
A2093-HA	184	A	0.000375816	0.0010958	9.93049e-05	0.00118899	0.000233046	0.000901595	0.000331657	0.0011629	0.000900878	0.00157531	0.000917184	0.00132233	0.000620292	0.00108473	0.00111649		0.000451128	0.000385869	0.000422297	0.000308964	0.000467767	0.000780762	0.000797149	0.000388244		WSN-HA	184	A	0.000311837	0.0012134	0.000132573	0.00147263	0.00126975	0.00196525	0.00034378	0.00115259
A2093-HA	185	C	9.5511e-05	0.000400927	0.000152006	0.000507565	0.000284941	0.000492829	0.000169167	0.000339932	0.000153347	0.000323775	0.000247239	0.000534142	0.00011323	0.000585894	0.000189944		0.00010159	0.00017497	0.000171652	0.000118549	0.000259459	0.000159058	0.000142728	0.000237765		WSN-HA	185	A	0.000593175	0.000792938	0.000928834	0.00109941	0.000880995	0.00137926	0.000400458	0.000851149
A2093-HA	186	A	0.000437594	0.000645398	0.000205402	0.00072366	0.000482416	0.000443802	0.000229713	0.000729418	0.000418279	0.000445678	0.000477689	0.000835422	0.00113713	0.000431451	0.000527324		0.000457643	0.000354988	0.000214124	0.000441112	0.000475306	0.000324583	9.5288e-05	0.000525529		WSN-HA	186	A	0.00205967	0.00152672	0.00216613	0.00305431	0.00250106	0.00338013	0.00424044	0.00450608
A2093-HA	187	G	9.78569e-05	0.000542917	0.000259014	0.000491217	4.83816e-05	0.000462306	0.000173611	0.000357764	0.000287371	0.000630376	5.60947e-05	0.000429424	0.000208329	0.00050213	0.000332502		0.00072648	0.000847495	0.00126318	0.00148792	0.000307274	0.000283183	0.000290402	0.000203434		WSN-HA	187	G	0.000280304	0.000527037	0.000264889	0.000574185	0.000211141	0.000617559	0.00057169	0.000399142
A2093-HA	188	G	0.000436512	0.000930968	0.000307992	0.00124182	0.000339049	0.00104291	0.000172354	0.00112548	0.000312037	0.000978853	0.000503018	0.00083954	0.000645399	0.00126824	0.000386175		0.000728673	0.000664628	0.000920649	0.000879824	0.000751448	0.000525359	0.000538951	0.000522277		WSN-HA	188	G	0.00081141	0.000739801	0.000840671	0.0010389	0.00137455	0.00124288	0.000753317	0.00105195
A2093-HA	189	C	4.82393e-05	0.000473726	0.000153225	0.00088649	0.000240131	0.000711355	5.72279e-05	0.000472405	0.000181117	0.000366815	0.00030674	0.000603149	0.000436762	0.000537896	0.000220428		0.000308309	0.000487329	0.000217742	0.000398454	0.000349375	8.02858e-05	0.000386175	0.000281068		WSN-HA	189	A	0.000842092	0.000839014	0.000485737	0.000801994	0.000560892	0.000719104	0.00154746	0.00139165
A2093-HA	190	T	0.000643405	0.000804393	0.000419177	0.000727144	0.000392465	0.000792563	0.000174277	0.000779942	0.000263692	0.000488073	0.000397298	0.000537218	0.000304136	0.000745234	0.000168124		0.000364925	0.000541981	0.000263586	0.000937093	0.000221043	0.000204574	9.78569e-05	0.000613647		WSN-HA	190	A	0.000435296	0.00105014	0.000616713	0.001033	0.00112198	0.000995845	0.000284107	0.00114434
A2093-HA	191	T	0.000239292	0.000311322	0.00025319	0.000698853	0.000237778	0.00032602	0.000281183	0.000369193	0.000332192	0.000341331	0.000192604	0.000360414	0.000203841	0.000530114	0.000243876		0.000253306	0.000392653	0.000384681	0.000627525	0.000301698	0.00039692	0.000237406	0.00047521		WSN-HA	191	T	0.000341987	0.000370155	0.000308166	0.000664375	0.000493462	0.00062054	0.000285339	0.0005002
A2093-HA	192	G	0.000148375	0.00143185	0.00046814	0.00159011	0.000244726	0.00123459	0.000582377	0.00118304	0.00036994	0.00162561	0.000313533	0.00136579	0.000585864	0.00159046	0.000448468		0.000902048	0.000541004	0.00102605	0.000977159	0.000404404	0.000287451	0.00069541	0.000449401		WSN-HA	192	A	0.000528344	0.000576943	0.000352237	0.00100554	0.00084013	0.00102676	0.000456413	0.000744306
A2093-HA	193	G	0.000437488	0.00130208	0.000410235	0.00159826	0.000289561	0.00122922	0.000287538	0.0013732	0.000441272	0.001063	0.000699066	0.001554	0.000944809	0.00149719	0.000165312		0.000586917	0.000399982	0.000537755	0.000319412	0.0004537	0.000241848	0.000401546	0.000361969		WSN-HA	193	G	0.000372509	0.000209347	0.000484048	0.000257062	0.000313633	0.000374723	0.00102763	0.000643692
A2093-HA	194	G	0.000508388	0.00238002	0.000480436	0.00231319	0.00030012	0.00233163	0.000480221	0.00244271	0.000460555	0.00239858	0.000378799	0.00147114	0.00038208	0.00230349	0.000402183		0.00100727	0.00078143	0.000520414	0.000499106	0.000570153	0.000462224	0.00052615	0.00016735		WSN-HA	194	C	0.00062385	0.00191714	0.000441794	0.00204326	0.00159654	0.00176636	0.00163132	0.00176536
A2093-HA	195	G	0.000435645	0.00113124	0.00112434	0.00121212	0.000575705	0.00101895	0.000628105	0.000842651	0.000413608	0.00117535	0.000641061	0.00100449	0.000434355	0.00136383	0.000658418		0.00125372	0.000575119	0.000836415	0.000438107	0.000707902	0.000481657	0.000342282	0.00044044		WSN-HA	195	C	0.000756477	0.00516941	0.000491335	0.0060291	0.00586466	0.00576147	0.00331492	0.00588204
A2093-HA	196	C	0.000287274	0.000414536	0.000251813	0.000562419	0.000522094	0.00045619	0.000339386	0.000609746	0.000383005	0.000682635	0.000164546	0.000423657	0.000180387	0.000496074	0.00040624		0.000660368	0.000568629	0.000171608	0.000353246	0.00051771	0.000158617	0.00180918	0.00225038		WSN-HA	196	C	0.000187494	0.00166318	0.000266312	0.0024107	0.00168429	0.0018893	0.00148898	0.0016736
A2093-HA	197	A	0.000447561	0.000732065	0.000263435	0.000840961	0.000692692	0.000706632	0.000411547	0.00063247	0.000506437	0.000768873	0.000458413	0.00126236	0.000966822	0.000827301	0.000224921		0.000466805	0.000865643	0.000261506	0.00028665	0.00048563	0.000454114	0.000437658	0.000453141		WSN-HA	197	C	0.000280706	0.00111839	0.000132796	0.00122478	0.00191959	0.0016285	0.000879817	0.00125995
A2093-HA	198	T	0.000293643	0.000661169	0.000464612	0.00068449	0.000484449	0.000590978	0.000462802	0.00080935	0.000470785	0.000708933	0.000393203	0.000704662	0.000439652	0.000448137	0.00049914		0.000982318	0.000936998	0.000743202	0.000642183	0.000395378	0.000283068	0.000242718	0.000324044		WSN-HA	198	A	0.000590319	0.000581027	0.000395744	0.000805918	0.00128096	0.00065427	0.000289101	0.00116015
A2093-HA	199	C	0.000194278	0.000778587	0.000153077	0.000971666	0.000384025	0.000522432	0.000228545	0.000563199	0.000155461	0.000644239	0.000250766	0.000530943	0.000137953	0.000736037	0.000385272		0.000308674	0.000220575	0.00017389	0.000159611	0.000350723	0.000281464	0.000385821	0.00019992		WSN-HA	199	C	0.000186139	0.00020854	8.78542e-05	0.000484068	0.000666526	0.000374226	0.000288917	0.00114782
A2093-HA	200	C	0.000286451	0.000293731	0.000151347	0.000310444	0.000237113	0.000406908	0.000169472	0.000288781	0.000280005	0.000481618	0.000355979	0.000444755	0.000360628	0.000461373	0.000269484		0.00035589	0.000522716	0.000128783	0.00035301	0.000258799	0.000118685	0.000285538	0.000197029		WSN-HA	200	T	0.000217777	0.000633714	0.000132066	0.000575126	0.000996229	0.000719178	0.000639163	0.000706999
A2093-HA	201	T	0.000709939	0.000750502	0.000589401	0.000746489	0.00121096	0.000708799	0.000597907	0.000991016	0.000429127	0.000954528	0.000868257	0.000771208	0.00100179	0.0010903	0.000709643		0.000577974	0.000738587	0.000622527	0.000790415	0.000624053	0.000588483	0.000538292	0.00058421		WSN-HA	201	A	0.000403489	0.00115552	0.000483304	0.00132203	0.00130076	0.000993797	0.000741924	0.00109469
A2093-HA	202	C	0.000339822	0.00036404	5.12085e-05	0.000350542	0.000289813	0.000327263	0.000115002	0.000434874	0.000155461	0.000322691	0.000222841	0.000148841	0.000183301	0.000342983	2.7465e-05		0.000304198	0.000310201	0.000128949	0.000239092	0.000216347	0.000281815	0.000332368	0.000200112		WSN-HA	202	C	0.000403464	0.00120243	0.000175824	0.000687266	0.000595739	0.000785117	0.000459321	0.00104234
A2093-HA	203	T	0.000247084	0.00109815	0.000156723	0.000782733	0.00044122	0.000954528	0.00011672	0.000729217	0.000445598	0.000830885	0.000339491	0.00109182	0.000394761	0.000914345	0.000444951		0.000206943	0.000496233	0.000262043	0.00138408	0.00017577	0.000695695	0.000242213	0.000774941		WSN-HA	203	A	0.000372706	0.00115997	0.000439734	0.00228251	0.00193997	0.00186104	0.000748546	0.00175114
A2093-HA	204	T	0.000191966	0.000571468	0.000152099	0.000603512	0.000286	0.000538837	0.000170377	0.000515273	0.00058657	0.000564016	0.000137468	0.000425116	0.000564997	0.00048011	0.000460293		0.000203459	0.000306225	0.000258253	0.00102605	0.000431816	0.000319298	0.000285415	0.000238607		WSN-HA	204	A	0.0004979	0.00143472	0.000352454	0.00177181	0.0017738	0.00166447	0.000869464	0.00236288
A2093-HA	205	A	0.000293671	0.000521512	0.000361234	0.000642636	0.000388029	0.000376309	0.000230282	0.000564571	0.000546647	0.000745231	0.000420923	0.00051152	0.00092219	0.00049782	8.30841e-05		0.000256515	0.000533879	0.000346455	8.03891e-05	0.000392516	0.000486184	0.032541	0.033578		WSN-HA	205	T	0.000404694	0.00101621	0.000352485	0.00114841	0.000898731	0.00101459	0.00122192	0.00162552
A2093-HA	206	T	0.000247219	0.00123476	0.000365898	0.00136607	0.000147558	0.000931331	0.000175654	0.00138939	0.000503085	0.00112451	0.000256235	0.000908501	0.000539058	0.00132702	0.00072919		0.000522411	0.00045039	0.000264983	0.00106135	0.000399432	0.000205053	0.000196358	0.000369534		WSN-HA	206	T	0.000655861	0.000970246	0.000485801	0.00100601	0.00147721	0.000880747	0.00121817	0.000714249
A2093-HA	207	T	0.000147551	0.00126498	0.000313365	0.00116369	0.00029337	0.00100908	0.000175101	0.00104258	0.000131801	0.000855484	0.000312385	0.00114118	0.000256817	0.00126835	2.78645e-05		0.00046375	0.00031533	0.000129988	0.000975332	4.36758e-05	0.000122865	9.66417e-05	0.000327118		WSN-HA	207	G	0.000566769	0.00211275	0.000977952	0.00197562	0.0021938	0.00187665	0.0021726	0.00226722
A2093-HA	208	T	0.000146199	0.00106875	0.000206249	0.000885931	0.000145166	0.00109055	0.000345941	0.00120443	7.82187e-05	0.00103713	0.000393303	0.000923798	0.000207847	0.00100503	0.000165773		0.000205392	0.000312374	0.000389156	0.00108338	0.00013048	0.000202405	0.00023967	0.000242053		WSN-HA	208	G	0.000881113	0.000592066	0.000620622	0.000972132	0.000937816	0.00115883	0.00161021	0.00107389
A2093-HA	209	T	4.74721e-05	0.000448222	5.02437e-05	0.000463831	0.000330095	0.000520435	5.60193e-05	0.000495936	0.000253062	0.00030015	0.000163921	0.000634236	0.000179207	0.000443451	0.000107518		5.03601e-05	0.000216328	0.000339746	0.000584431	0.000213529	0.000236286	0.000188359	0.000156635		WSN-HA	209	G	0.000624259	0.000744364	0.00074745	0.000668857	0.000639613	0.000589112	0.00136831	0.00101107
A2093-HA	210	A	0.000342248	0.00152283	0.000360639	0.000874126	0.000194156	0.000897373	0.000404344	0.00120519	0.000576022	0.000985539	0.000758917	0.000976708	0.000461958	0.00106112	0.000442148		0.000662285	0.00031154	0.000777907	0.000562046	0.000693301	0.000363138	0.000430334	0.000443334		WSN-HA	210	G	0.000744648	0.000426553	0.000568033	0.000466241	0.000355745	0.000382143	0.00041174	0.000202337
A2093-HA	211	G	0.000244678	0.000500423	0.00315474	0.00470292	0.000291375	0.000504147	0.000172901	0.000560143	0.000183126	0.000580732	0.000253236	0.000550043	0.000347608	0.000494585	0.000277024		0.000307945	0.000312681	0.000129752	0.00028219	0	8.12084e-05	0.000335893	0.000403975		WSN-HA	211	A	0.000610463	0.000440699	0.000771638	0.000726063	0.000444099	0.000542927	0.00048585	0.000469263
A2093-HA	212	A	0.000438468	0.00105462	0.000518376	0.00126223	0.000437956	0.000962244	0.000230534	0.00118666	0.00083355	0.0010045	0.000870493	0.00152847	0.000508412	0.00136834	0.000719564		0.000727159	0.000672405	0.00065591	0.000442016	0.00048358	0.00016239	0.000730745	0.000242728		WSN-HA	212	A	0.000311123	0.000385123	0.000368741	0.000755241	0.00055214	0.000467441	0.000360382	0.000414508
A2093-HA	213	C	0.000347653	0.000884833	0.000419771	0.00103189	0.00019656	0.00062057	0.00070196	0.000884557	0.000265717	0.000705318	0.000399156	0.000788375	0.0004233	0.000823186	0.000309362		0.000308182	0.000406743	0.000217212	0.000407564	0.000305583	0.000287345	0.000336312	0.000245841		WSN-HA	213	A	0.000321467	0.000440189	0.000361115	0.000453268	0.000662154	0.000395726	0.000424525	0.000521132
A2093-HA	214	A	0.000589971	0.000792379	0.000310961	0.000948326	0.000390492	0.000861033	0.000346921	0.000943261	0.000368247	0.00122095	0.000649919	0.00213418	0.000605637	0.00119275	0.00022299		0.000615038	0.000805585	0.000473566	0.000400721	0.00030407	0.000284391	0.000431014	0.000526913		WSN-HA	214	T	0.00102039	5.80686e-05	0.0015531	0.000225916	0.000585503	0.000382658	0.000254291	0.00032996
A2093-HA	215	C	0.00014798	0.00154484	0.000260146	0.00175408	0.000488114	0.00150501	0.000466038	0.00191654	0.000210244	0.0017324	0.000424917	0.0017248	0.000442932	0.00149428	0.000167397		0.00118796	0.00130466	0.000261929	0.000527426	0.000481232	0.000284947	0.000386287	0.000284426		WSN-HA	215	G	0.000539929	5.58098e-05	0.000649429	0.000245504	0.000297475	0.000146333	0.000122242	0.000158328
A2093-HA	216	C	0.000522888	0.0004459	0.000501379	0.000655068	0.00075287	0.000307334	0.000393457	0.000461857	0.000912131	0.00071726	0.000545301	0.000695572	0.000516193	0.00059451	0.000456695		0.000653102	0.000563502	0.000721501	0.000351041	0.000983032	0.000825342	0.000329707	0.000313455		WSN-HA	216	T	0.00123645	0.000392465	0.000532185	0.000185311	0.000262763	0.000294107	0.000554631	0.000425147
A2093-HA	217	T	0.000291163	0.000967168	0.000612683	0.0013761	0.000911796	0.000912855	0.000517331	0.000785294	0.000571458	0.000943415	0.000446429	0.000933231	0.000919033	0.00104243	0.00123885		0.000665915	0.000265592	0.000476479	0.000557658	0.000521308	0.000523097	0.000718219	0.000360461		WSN-HA	217	A	0.00105014	0.000111744	0.00100906	0.000761244	0.000296066	0.000364764	0.000303269	0.000575766
A2093-HA	218	G	0.000294349	0.000430485	0.000258705	0.000560202	0.000194628	0.000616673	0.000174115	0.000511902	0.000340751	0.00073963	0.000281809	0.000696408	0.000231884	0.000476855	0.000416632		0.000102428	8.94735e-05	8.64304e-05	0.000201296	0.000173974	0.000693142	0.00033549	0.000324373		WSN-HA	218	A	0.00117821	0.000169157	0.00117393	0.000985222	0.00130208	0.00055056	0.000433356	0.000580812
A2093-HA	219	T	0.00028924	0.000550462	0.000101647	0.000695034	0.000190967	0.000535262	0.000170999	0.000574154	0.000385248	0.000658367	0.00030476	0.000780245	0.000295569	0.000442726	0.000190985		0.000303859	0.00021951	0.000427186	0.000788146	0.000472732	0.000239301	0.000141851	0.00035818		WSN-HA	219	C	0.000769547	0.000233291	0.00073144	0.000255673	0.000503174	0.000455252	0.00056522	0.000218926
A2093-HA	220	A	0.000283193	0.000903358	0.000250025	0.000668666	0.000610271	0.000690974	0.000334504	0.000711316	0.000428255	0.000751508	0.000599586	0.00087822	0.00078235	0.000842588	0.000481399		0.000449079	0.000475265	0.000546678	0.000349827	0.000677306	0.000783177	0.000466897	0.000507119		WSN-HA	220	A	0.00230863	0.00023845	0.00199783	0.000653808	0.000708661	0.00050372	0.000583431	0.000552303
A2093-HA	221	C	0.000345525	0.00200007	0.00025939	0.00259355	0.000537293	0.002215	0.000234357	0.00206348	0.000394945	0.00234315	0.000368043	0.00170732	0.000443159	0.00258127	0.000279002		0.000471921	0.000449075	0.000350923	0.000242542	0.000352998	0.000652742	0.000875998	0.00048725		WSN-HA	221	T	0.000320865	0.000460379	0.000362406	0.000381522	0.00038555	0.000262871	0.000378191	0.000273538
A2093-HA	222	C	0.000143809	0.000515251	0.000555527	0.00111728	0.000190069	0.000453052	0.000452028	0.000509822	0.000178622	0.00061801	0.000247321	0.000273707	0.000271229	0.000407408	0.000568874		0.000360231	8.73324e-05	0.000130095	0.000157394	0.000391151	0.000277855	0.000240442	7.9139e-05		WSN-HA	222	C	0.00162326	0.000239693	0.00131638	0.000327794	0.000118657	0.00011721	0.000193386	0.000225339
A2093-HA	223	A	0.000542112	0.000861712	0.000156022	0.000560538	0.000342516	0.00050341	0.000407356	0.000655455	0.00105421	0.000599856	0.000426124	0.000802517	0.000652681	0.000613507	0.000335477		0.000984558	0.0011688	0.000392294	0.000283114	0.000351016	0.000448029	0.000338246	0.000365779		WSN-HA	223	A	0.00116913	0.000489806	0.00119495	0.000398592	0.000525933	0.000440282	0.00051553	0.000513904
A2093-HA	224	T	0.000242789	0.000725414	0.000154004	0.000620035	9.65158e-05	0.000797344	0.000172216	0.000656914	0.000208111	0.000581862	0.000251291	0.000656989	0.000252926	0.00105851	0.00129263		0.000157588	0.000576114	0.000132879	0.000558637	0.000266868	8.03181e-05	0.000245568	0.000240674		WSN-HA	224	C	0.00187372	0.000408021	0.00194146	0.00041519	0.000154571	0.000569779	0.000437637	0.000329164
A2093-HA	225	T	0.000346004	0.000978171	5.20156e-05	0.00107933	0.000147052	0.000776573	0.000290579	0.000780466	0.000422744	0.00125646	0.000339587	0.00077944	0.000563089	0.000883948	0.000532198		0.000156177	0.000224336	0.000175909	0.000444086	0.000441755	0.0006106	0.000439883	0.000284611		WSN-HA	225	C	0.000591506	0.000223389	0.000941688	0.000428606	0.000297486	0.000328611	0.000604485	0.000421563
A2093-HA	226	G	0.000250551	0.000427445	0.000264859	0.000383781	0.000350263	0.000467734	0.000236813	0.000476145	0.000214322	0.000635551	0.000259351	0.000503842	0.000214087	0.000524579	0.000537863		0.000363825	0.000183377	0.000394806	0.000454997	0.000132083	0.000166764	0.000340301	0.000331332		WSN-HA	226	G	0.00134866	0.000450653	0.00110362	0.000496016	0.000300086	0.000588603	0.000425118	0.000422967
A2093-HA	227	A	0.000195944	0.000669528	0.000156087	0.000808859	0.000243819	0.000858091	0.000463903	0.000923729	0.000418947	0.0009569	0.000650581	0.00111595	0.000558191	0.00096863	0.000500779		0.000683168	0.000314833	0.000530621	0.000324386	0.000621946	0.000163019	0.000541658	0.0004475		WSN-HA	227	G	0.00124802	0.000401676	0.00125153	0.000503319	0.000649773	0.000337698	0.000251398	0.000270636
A2093-HA	228	A	0.000582468	0.00100974	0.000562142	0.000902077	0.000721397	0.00109794	0.000399794	0.00114273	0.00106248	0.00115175	0.00114548	0.00132339	0.000939053	0.00101528	0.00145221		0.00102281	0.00106096	0.000776464	0.00107386	0.000608802	0.000683582	0.00062094	0.000680299		WSN-HA	228	A	0.000815467	0.000232802	0.000630441	0.000477768	0.000464288	0.000380373	0.000680483	0.000603533
A2093-HA	229	G	0.000145026	0.000360614	0.000357636	0.000462321	9.63159e-05	0.000502008	0.000172038	0.00054191	0.000232823	0.000758332	0.000361885	0.00065259	0.000458022	0.000730113	0.000246947		0.000627156	0.000353716	0.000483559	0.000119947	0.000395952	0.000281226	0.000340053	7.97957e-05		WSN-HA	229	T	0.000880282	0.00028957	0.000556079	0.000606119	0.000308916	0.000265172	0.000372001	0.000273358
A2093-HA	230	G	0.000444422	0.000847575	0.000521757	0.00106742	0.000244858	0.00097849	0.000174999	0.000979542	0.000501544	0.000784314	0.000170731	0.00074206	0.00041878	0.00131818	0.000195782		0.000314597	0.000135147	0.00022042	0.000284183	0.000399237	0.000122349	0.000391811	0.000162886		WSN-HA	230	G	0.0010179	0.00022899	0.00123606	0.000282725	0.000304206	0.000224207	0.000248911	0.000486908
A2093-HA	231	A	0.000480839	0.000493222	0.000407623	0.000744076	0.000239647	0.000640872	0.00051247	0.000599038	0.000539513	0.000474149	0.000581524	0.000835247	0.00061379	0.000504058	0.000490463		0.00045748	0.000396563	0.000429369	0.00031707	0.000691892	0.000519232	0.000900517	0.00079818		WSN-HA	231	G	0.000932219	0.00039669	0.0010185	0.000437774	0.000605579	0.00018487	0.000495233	0.000160789
A2093-HA	232	C	0.00033895	0.00070262	0.00035903	0.00071035	0.000386679	0.000484441	0.000115141	0.000444339	0.000103737	0.00059692	0.000306458	0.000609154	0.000298617	0.000727864	0.000384383		0.000153429	0.000132867	0.00025965	0.000239158	0.000261188	0.000160662	0.000383969	0.00040024		WSN-HA	232	C	0.0021897	0.000355387	0.00216296	0.000491465	0.000475605	0.000697134	0.00038219	0.000336757
A2093-HA	233	T	0.000237812	0.000323536	0.000251851	0.000420353	0.000427107	0.000481796	0.000225568	0.000395344	0.0001778	0.000494227	0.00016469	0.000460434	0.000135172	0.000472072	0.00032359		0.000101394	0.000348447	0.000171438	0.000977135	0.000690131	0.000118605	9.48317e-05	0.000433822		WSN-HA	233	T	0.0022223	0.00056618	0.00250306	0.000591757	0.00088518	0.000866194	0.00041006	0.000656285
A2093-HA	234	A	0.000237665	0.00032395	0	0.000554674	0.000235516	0.00067535	5.59315e-05	0.00055385	0.000227721	0.0006335	0.000326975	0.000544218	0.00035926	0.000674844	0.000188152		0.000808939	0.00064921	0.000298635	0.000272745	0.000429923	0.000274596	0.000283299	0.000470681		WSN-HA	234	C	0.00114927	0.000482131	0.000799301	0.000200931	0.000363725	0.000512881	0.000386797	0.000401192
A2093-HA	235	A	0.000385412	0.000838266	0.000253768	0.00084466	0.00014403	0.000725678	0.000228584	0.000730449	0.00108047	0.00125239	0.000388306	0.000902641	0.00043296	0.000846024	0.000383026		0.000307078	0.00017601	0.000431109	0.000475794	0.000609915	0.000599712	0.000239647	0.000598086		WSN-HA	235	T	0.0015377	0.000232234	0.00131566	0.000677441	0.000505561	0.000344405	0.000571211	0.000439681
A2093-HA	236	T	0.000194894	0.000673715	0.000359177	0.000600833	0.000386978	0.000537503	0.000230694	0.000737534	0.000365287	0.000963295	0.000168629	0.000784746	0.000623312	0.000564083	0.000248475		0.000154496	0.000133601	0.000260756	0.000159891	0.000306024	0.000565428	9.66697e-05	0.000403047		WSN-HA	236	T	0.000664894	0.000279049	0.000522416	0.000308157	0.000223589	0.000364684	0.000120178	0.000471846
A2093-HA	237	C	0.000194657	0.000257153	0.00020643	0.000346474	0	0.000468778	0.000115721	0.000381734	0.000209019	0.000418335	0.000168753	0.000442124	0.00025509	0.000559654	0.000110693		0.000205867	0.000178333	0.000130039	0.00028082	0.000174338	0.000121364	4.80146e-05	0.000363783		WSN-HA	237	G	0.00181615	0.000340657	0.00178925	0.000470146	0.000379334	0.000483613	0.000374345	0.000859799
A2093-HA	238	T	0.000292683	0.000600724	0.000258518	0.000809108	0.000340086	0.000598676	0.000115875	0.000445612	0.00023503	0.000537816	0.000196745	0.000504987	0.00043886	0.000763786	0.000248976		0.000253447	0.00031161	0.000256323	0.000919265	0.000301011	0.000283596	0.000189018	0.000483715		WSN-HA	238	G	0.00167746	0.000441112	0.00159387	0.000272488	0.000146536	0.000647342	0.000675551	0
A2093-HA	239	A	0.000679513	0.000789171	0.000411036	0.0013272	0.0002405	0.00100118	0.000114982	0.000970503	0.000363127	0.00111534	0.000391455	0.000863558	0.000758168	0.000863865	0.000303231		0.00025337	0.000532694	0.000170155	0.000437672	0.000344427	0.000402059	0.000378268	0.000520666		WSN-HA	239	G	0.00130751	0.000446977	0.00113483	0.000275786	0.000223081	0.00029129	0.00024871	0.000369043
A2093-HA	240	C	0.000143273	0.000458318	0.000355204	0.00043797	0.000332652	0.000544087	0.00045185	0.000377858	0.000408935	0.000374458	0.000495581	0.00045861	0.000339782	0.000638259	0.00027019		0.000863163	0.000481274	0.000727833	0.000353954	0.000258376	0.000515505	0.00023718	0.00015824		WSN-HA	240	A	0.000765149	0.000619544	0.00116301	0.000401185	0.000524443	0.000440173	0.000620964	0.00031881
A2093-HA	241	G	0.000438768	0.000925942	0.000205149	0.00088533	0.000193181	0.000872713	5.76502e-05	0.000795229	0.000545993	0.000697475	0.000448909	0.000927194	0.000691308	0.00078072	0.00041377		0.000833073	0.000399343	0.000610421	0.000641334	0.000438847	0.000605156	0.000533799	0.000722863		WSN-HA	241	A	0.000960933	0.000455918	0.000968557	0.000563222	0.000529861	0.000521299	0.000615801	0.000429
A2093-HA	242	G	0.00113828	0.00170422	0.00120054	0.00175937	0.00147044	0.00145995	0.00105091	0.001612	0.00116052	0.00147941	0.00156508	0.00147845	0.00140545	0.00236713	0.00117483		0.00224395	0.000585691	0.00125487	0.00101125	0.000990946	0.000368445	0.0011473	0.000366539		WSN-HA	242	A	0.000725953	0.000227596	0.000590458	0.000532248	0.000492014	0.000408406	0.000864198	0.000538677
A2093-HA	243	C	0.000644362	0.000875416	0.000208409	0.000789099	0.000392927	0.000776021	0.000410774	0.000700235	0.00023836	0.00087735	0.000340512	0.000526659	0.000421536	0.000729865	0.000307649		0.00036632	0.000315415	0.000574104	0.000365171	8.87233e-05	0.000367993	0.000245724	0.00040853		WSN-HA	243	T	0.00158778	0.000295125	0.00161894	0.000815501	0.00063094	0.000385342	0.000639018	0.000725487
A2093-HA	244	A	0.000395296	0.00092817	0.000417776	0.000944833	0.000295581	0.000842938	0.000234124	0.000876368	0.000475373	0.00113847	0.00056912	0.00111947	0.000186641	0.00093458	0.000335336		0.000208095	0.000449944	0.000395517	0.000121669	0.000308928	0.000449787	0.000729501	0.000448961		WSN-HA	244	C	0.00232313	0.000341822	0.00202922	0.000314485	0.00041673	0.000411031	0.00025181	0.000215065
A2093-HA	245	A	0.000538318	0.00111703	0.000310929	0.000751865	0.00043834	0.000809232	0.000231616	0.00108353	0.000680041	0.00105776	0.000676361	0.000949287	0.00115864	0.000765033	0.00108294		0.000361085	0.000669284	0.000697411	0.00100188	0.000349025	0.0004471	0.00033649	0.000484966		WSN-HA	245	C	0.000507149	0.00028263	0.000397419	0.000465477	0.000375672	0.000552466	0.000244753	0.000479489
A2093-HA	246	T	0.000344709	0.000447774	0.000208225	0.000502707	0.000342382	0.000487147	0.000175398	0.000542732	0.000210178	0.000640743	0.000369108	0.000888795	0.000559845	0.0007151	0.000419522		0.000464876	0.00036106	0.00034775	0.000323154	0.00026241	0.00040788	0.0019801	0.00174861		WSN-HA	246	A	0.000750114	0.000111713	0.000981859	0.000647868	0.000782152	0.000583942	0.000179716	0.00036815
A2093-HA	247	C	9.7144e-05	0.000876515	0.00015444	0.00105993	0.000193321	0.000875032	5.75341e-05	0.000605906	0.000286832	0.000818985	0.000167574	0.000781184	0.000622249	0.00067981	0.000137635		0.000104531	8.87272e-05	0.000175439	0.00028028	0.000264317	0.000201963	0.000195217	0.000322074		WSN-HA	247	G	0.000768727	0.000226142	0.000491412	0.000342936	0.000150523	0.000368446	0.00195575	0.00197776
A2093-HA	248	C	0.000145096	0.000342789	0.000153453	0.000384697	0.000191699	0.000323008	0.000114528	0.000445271	0.00036075	0.000279074	0.000111182	0.000252664	0.000251538	0.000492418	0.000382995		0.000205181	0.00022007	0.000260168	0.00023819	0.000174201	0.00036091	0.000240419	0.000199728		WSN-HA	248	A	0.000795505	0.000114515	0.00121114	0.000158073	0.000420152	0.000413643	0.000375047	0.000323119
A2093-HA	249	T	0.000340235	0.000688042	0.000256687	0.000714106	0.000578453	0.00119925	0.000632984	0.000701419	0.000156152	0.000619727	0.000224429	0.000676161	0.000830067	0.000833319	0.000579518		0.000255728	0.000617938	0.000562162	0.00103838	0.000476665	0.000320796	0.000144148	0.000320873		WSN-HA	249	A	0.000919601	0.000225772	0.000728897	0.000432539	0.000373832	0.000628908	0.000486352	0.000318657
A2093-HA	250	T	0.000344133	0.000642942	0.000207781	0.000720882	0.000292141	0.000786228	0.000174064	0.00072507	0.000471365	0.00066586	0.000366838	0.0006813	0.000441019	0.00080731	0.000470875		0.000414551	0.000447788	0.000217846	0.000361853	0.000131729	0.00024417	0.000194194	0.000121852		WSN-HA	250	T	0.001268	0.000536513	0.00102699	0.00032636	0.000472329	0.000505778	0.000317702	0.000391455
A2093-HA	251	C	9.82898e-05	0.000223848	0.000207555	0.0003866	0.000243653	0.000421907	5.8309e-05	0.000686561	0.000130911	0.000419983	0.000253972	0.000570101	0.00037205	0.000613152	8.32432e-05		0.000258171	4.46608e-05	0.000173528	0.000121124	8.72638e-05	0.000162463	0.000289491	0.000202634		WSN-HA	251	G	0.000764831	0.000400229	0.00114025	0.000283349	0.000418968	0.000297752	0.000124813	0.000324816
A2093-HA	252	T	0.000241534	0.000582012	0	0.000537325	0.000673725	0.00117634	0.000229582	0.000602563	0.000387407	0.000575751	0.000306176	0.000545565	0.000641349	0.000626153	0.000301172		0.000205687	0.000396983	0.000302952	0.000913278	0.000347841	0.000400497	0.000191736	0.000319757		WSN-HA	252	C	0.00125653	0.000799634	0.00143932	0.000440113	0.0004176	0.000632229	0.000249113	0.000807537
A2093-HA	253	T	0.000143417	0.000545136	5.04083e-05	0.000363115	0.000379129	0.00106072	0.000451671	0.000331853	0.000687565	0.000356563	0.000246467	0.000272052	0.000767616	0.000437851	0.000242033		0.000152493	0.000217306	0.000341983	0.000823078	0.000129455	0.000237803	0.00014264	0.000473167		WSN-HA	253	G	0.000951912	0.000506899	0.000869157	0.000277495	0.000673124	0.000549531	0.000491642	0.00015889
A2093-HA	254	G	0.000100231	0.000393458	0.000264929	0.000652128	0.000199134	0.000612646	0.000177294	0.000459726	0.00026743	0.000377389	0.000401503	0.000399378	0.000590737	0.000439464	0.000254791		0.000208312	0.000136749	0.000176344	8.23622e-05	8.81523e-05	0.000207039	0.000243593	0.000165023		WSN-HA	254	A	0.000763805	0.000167663	0.000882756	0.000336721	0.000409561	0.000255502	0.000301951	0.000421519
A2093-HA	255	T	0.00014537	0.000566018	0.000516102	0.000634201	0.000582129	0.000371645	0.000402715	0.000444614	0.00056723	0.00057785	0.000417177	0.000589325	0.000480846	0.000542419	0.000218567		0.000201684	0.000177384	0.000297758	0.000239808	0.000256268	0.00036146	0.000234665	8.01892e-05		WSN-HA	255	C	0.000713361	0.00017343	0.000830131	0.000349895	0.000115589	0.000376889	0.000315219	0.000546299
A2093-HA	256	G	0.000203283	0.000568055	0.000268082	0.000617868	0.000151095	0.000535315	0.000119804	0.000510237	0.000515142	0.000520146	0.000145353	0.000697247	0.000215321	0.00074923	0.000171527		0.000318387	4.63306e-05	0.000667913	0.00037572	0.000223384	0.000168272	0.000246914	0.000251288		WSN-HA	256	T	0.000976175	0.000648968	0.0013262	0.000686005	0.000473616	0.000423549	0.000191546	0.000447377
A2093-HA	257	A	0.000854314	0.000530604	0.000318302	0.000557446	0.000399381	0.000693951	0.000590633	0.000792669	0.000777688	0.00083509	0.000548911	0.00140836	0.000285205	0.00081254	0.0005948		0.000476367	0.00054822	0.000223544	0.000373366	0.000716974	0.000456944	0.000345987	0.000705219		WSN-HA	257	C	0.00138142	0.000362275	0.00128159	0.000333156	0.000440864	0.000708215	6.36659e-05	0.000343623
A2093-HA	258	T	0.00015009	0.00072329	0.000106157	0.00044411	0.000399142	0.000551205	0	0.000590535	0.000535504	0.000619988	0.000259157	0.000423101	0.000355518	0.000562152	0.000112908		0.000467168	0.000456538	0.000174818	0.000247433	0.000350893	0.000620296	0.000676035	0.000617462		WSN-HA	258	A	0.000633477	0.000344392	0.00143761	0.000792896	0.000618764	0.000829406	0.000360685	0.000547106
A2093-HA	259	C	0.000394147	0.000944644	0.000156756	0.000655056	4.91111e-05	0.000776448	0.000233182	0.000652108	0.000209913	0.00077776	0.000482831	0.000505572	0.000139756	0.000679429	0.000222457		0.000103439	0.000224125	0.000218302	0.000161963	0	0.000204157	0	0.00012164		WSN-HA	259	C	0.000406954	0.000168871	0.000348643	0.00046262	0.000336373	0.000330154	0.000302371	0.00015873
A2093-HA	260	T	0.000482719	0.000509823	0.000153421	0.000628859	0.00062434	0.00123271	0.000341822	0.000330787	0.000154631	0.000197328	0.000556607	0.000375752	0.00130411	0.000386932	0.000602162		0.00147335	0.002021	0.000430293	0.000999081	0.000258755	0.000440352	0.00402958	0.00530176		WSN-HA	260	T	0.000783034	0.000514286	0.000793243	0.000282123	0.000341556	0.00104677	0.000244813	0.000107631
A2093-HA	261	A	0.000193705	0.000475059	0.000309199	0.000399566	0.000242189	0.000671742	0.000229489	0.000755061	0.000517157	0.000493155	0.000475152	0.000667473	0.000344954	0.000554026	0.000412405		0.000306858	0.00026604	0.000258844	0.000319565	0.000216422	0.000483228	0.000763869	0.000281226		WSN-HA	261	G	0.000815807	0.000399407	0.00107017	0.000436927	0.000378072	0.000297464	0.000434055	0.000428908
A2093-HA	262	C	0.000145469	0.000323344	0.000256529	0.000343735	0	0.000208597	0.000114456	0.000315467	0.000231983	0.000296759	0.00019522	0.000648346	0.000160665	0.000252661	0.000191492		0.000254647	0.00017608	0.000257798	0.000119527	0.000518919	0.000362027	9.51792e-05	0.00031917		WSN-HA	262	C	0.000478177	0.000114995	0.000589122	0.000346653	0.000343538	0.000224559	0.000566038	0.000216158
A2093-HA	263	T	0.000576563	0.000475689	0.000305204	0.000533272	0.000383123	0.000463933	0.000284576	0.000707825	0.000486892	0.000374672	0.000249259	0.000375023	0.000614712	0.000235152	0.00119705		0.000203749	0.000525901	0.00034382	0.000711997	0.00017263	0.000279151	0.000142728	0.000597681		WSN-HA	263	T	0.00119259	0.000112492	0.000875305	0.000245497	0.000482035	0.000546707	0.000308242	0.000526565
A2093-HA	264	G	0.000489452	0.000649873	0.000103579	0.000402229	0.000243321	0.000241631	0.000347403	0.000633402	0.000523793	0.000456866	0.000225797	0.000335648	0.000860505	0.000321337	0.000470458		0.000258866	0.000490874	0.000392396	0.000403258	0.000612987	0.000609013	0.00043592	0.000444858		WSN-HA	264	T	0.00130339	0.000399543	0.00100483	0.000467771	0.000565675	0.000259577	0.00055911	0.000536509
A2093-HA	265	C	0.000298983	0.000671916	0.000369471	0.000464109	0.00019801	0.000437999	0.000293582	0.000526711	0.000266219	0.00058065	0.000573263	0.000845684	0.000259789	0.000631485	0.000338114		0.000571399	0.000677415	0.00126976	0.0011894	0.000353294	0.00061894	0.00053437	0.000453384		WSN-HA	265	C	0.00205491	0.000168748	0.00171237	0.000278336	0.000149611	0.000366032	0.00086639	0.000478088
A2093-HA	266	T	0.000347067	0.000479937	0.00020993	0.000557628	0.000197873	0.000242432	0.000468768	0.000397671	0.000529185	0.000259129	0.000257091	0.000484333	0.00037586	0.000424326	0.000477086		0.000104646	0.000180864	0.000309078	0.000163847	0.000177352	0.000494295	0.000293715	0.000205685		WSN-HA	266	C	0.000814465	0.000112341	0.000488679	0.000307721	0.000484604	0.000364857	0.000428816	0.000265182
A2093-HA	267	G	0.00024639	0.000618716	0.000469876	0.000598629	0.0002958	0.000600104	0.000408187	0.000637511	0.000421175	0.000579896	0.000398293	0.000908035	0.000397661	0.000782167	0.000279283		0.000420787	0.000359599	0.000488954	0.000568459	0.000312612	0.000327963	0.000344828	0.000528241		WSN-HA	267	A	0.00035485	0.000560255	0.000483604	0.000521921	0.000371637	0.000400539	0.000419689	0.000475939
A2093-HA	268	G	0.000484426	0.000757889	0.000306435	0.000657373	0.00028945	0.000844485	0.000343643	0.000926947	0.000283607	0.00110095	0.000390843	0.000844416	0.000412778	0.000647801	0.00038393		0.000104275	0.000264854	0.000395153	0.000555556	0.000397544	0.000401832	0.000487805	0.000399744		WSN-HA	268	G	0.00106507	0.000341375	0.000866551	0.000405426	0.000454356	0.000221729	0.000245369	0.000429115
A2093-HA	269	G	0.000146313	0.00079749	0.000465501	0.00097178	0.000340599	0.000718403	0.000289034	0.000915354	0.000365116	0.000584289	0.000366073	0.000637186	0.000230569	0.000856414	0.000221374		0.000209886	0.00017777	0.000397211	0.000360895	8.88099e-05	0.000121783	0.000390035	0.000241595		WSN-HA	269	C	0.00125908	0.00034229	0.00135577	0.000842618	0.000565803	0.00040685	0.000422527	0.000484862
A2093-HA	270	A	0.00040992	0.00100331	0.000487646	0.000888433	0.000510491	0.000977517	0.000546946	0.000943872	0.000954615	0.000837915	0.000529474	0.000863837	0.000995315	0.00125063	0.000957715		0.000935248	0.000466244	0.000742494	0.000505966	0.000418838	0.000553286	0.000515969	0.000678685		WSN-HA	270	G	0.00042368	0.00046601	0.000535531	0.000477737	0.00030844	0.000602909	0.000622278	0.000493232
A2093-HA	271	G	0.000196609	0.000366518	0.000363165	0.000509384	0.000341014	0.000444269	0.000754192	0.000550046	0.000470797	0.00048724	0.0003939	0.000406783	0.000301771	0.000621	0.000277731		0.000157002	0.000267559	0.000441716	0.000563358	0.000355698	0.000446936	0.000244391	0.000445723		WSN-HA	271	A	0.00144956	0.000419715	0.00138958	0.000461346	0.000676321	0.000587176	0.000588274	0.000513669
A2093-HA	272	G	0.000338393	0.000575404	0.00030631	0.000606951	0.000143768	0.000739633	0.000457875	0.000517322	0.000797879	0.000426951	0.000166588	0.00055596	0.00031973	0.000655206	0.000408719		0.000308547	0.000263008	0.000217221	0.000238067	0.000174772	0.000320783	0.000480954	0.000438439		WSN-HA	272	G	0.000390829	0.000117014	0.00143985	0.000512985	0.000310354	0.000266372	0.00117968	0.00122093
A2093-HA	273	A	0.000523834	0.00118024	0.000151118	0.00102018	0.000331769	0.00127081	0.000112397	0.00140524	0.000203035	0.00148495	0.000356633	0.00107509	0.000429078	0.00140145	0.000269629		0.000457015	0.000476397	0.000727864	0.000508786	0.000559453	0.000630716	0.000236698	0.000353509		WSN-HA	273	A	0.000980648	0.000477697	0.000769985	0.000618772	0.000473074	0.000348891	0.000385406	0.000564334
A2093-HA	274	A	0.000415167	0.000438537	0.000536376	0.000755401	0.000412598	0.000794786	0.000490303	0.000499766	0.00105315	0.000742913	0.000477023	0.000869097	0.000239427	0.000866696	0.000260403		0.00251021	0.00272754	0.000415058	0.000757863	0.000334099	0.000267513	0.000505027	0.000303963		WSN-HA	274	T	0.00065288	0.00073579	0.000698633	0.000368398	0.000613648	0.000359224	0.00324439	0.00408783
A2093-HA	275	G	0.000941398	0.000408956	0.000898293	0.000343289	0.000981308	0.000288647	0.000501728	0.000378884	0.000974659	0.000355184	0.000919366	0.000292618	0.00108901	0.000505493	0.000874705		0.00060247	0.00106819	0.000718421	0.00112034	0.000511073	0.00144182	0.00051515	0.00092944		WSN-HA	275	C	0.000580983	0.000113282	0.000461691	0.000187219	0.000339559	0.000257969	0.000309809	0.000161603
A2093-HA	276	A	0.00202918	0.00123474	0.00204102	0.00157802	0.00172166	0.00103396	0.00252091	0.000856871	0.00231315	0.00139132	0.00302417	0.00138755	0.00194055	0.00135455	0.00193703		0.00141343	0.001754	0.00097889	0.00178056	0.000986405	0.00171972	0.00306966	0.00330296		WSN-HA	276	A	0.000498865	0.000504909	0.000918949	0.000369891	0.000412093	0.000476714	0.00061192	0.000533021
A2093-HA	277	G	0.0011316	0.000511648	0.000995124	0.000343656	0.00116861	0.000546115	0.000950677	0.000441835	0.000975659	0.000355478	0.000730006	0.000334462	0.000777053	0.000470414	0.00143766		0.000300075	0.000813879	0.000293772	0.00100305	0.000253786	0.000859375	0.000605496	0.00132147		WSN-HA	277	T	0.000402628	0.000452361	0.000506085	0.000310299	0.000450366	0.000367647	0.000184196	0.000481954
A2093-HA	278	A	0.000937822	0.00075093	0.00104038	0.000956206	0.00139801	0.00135096	0.000943658	0.00113946	0.00124897	0.000948617	0.000945486	0.000711684	0.000687636	0.00111396	0.00098047		0.00110248	0.000596303	0.000844987	0.00092539	0.00102049	0.000699763	0.00130847	0.00112082		WSN-HA	278	G	0.00099137	0.000567086	0.00093099	0.000373599	0.000301409	0.000552955	0.00037053	0.000481026
A2093-HA	279	A	0.000373378	0.000713436	0.000492029	0.000875757	0.00060241	0.000994482	0.000826219	0.00103819	0.000842836	0.00114385	0.000830943	0.00058382	0.00112478	0.00117568	0.000526343		0.000795624	0.000636186	0.000669708	0.000651941	0.00109584	0.000733846	0.000695572	0.00057617		WSN-HA	279	G	0.00105422	0.000336172	0.000974772	0.000461127	0.000447811	0.000255773	0.000367017	0.00015873
A2093-HA	280	T	0.00103016	0.000578231	0.000592768	0.000571864	0.00102192	0.000609345	0.000609115	0.000472277	0.000696379	0.000275927	0.000644815	0.000333486	0.000971538	0.000336327	0.000898948		0.00014935	0.000553451	0.000208978	0.000537057	0.00025243	0.000735778	0.000463199	0.000695948		WSN-HA	280	T	0.000503598	0.000336342	0.000441276	0.000339119	0.000374392	0.000513008	0.000861167	0.00116754
A2093-HA	281	G	0.00161053	0.000924879	0.00154644	0.000806204	0.00154966	0.000904334	0.00185081	0.00101607	0.00201745	0.000835355	0.00204176	0.000798319	0.00190506	0.00081265	0.00197708		0.000551019	0.00188874	0.000507228	0.00147751	0.000298431	0.00230739	0.000608187	0.00163558		WSN-HA	281	C	0.0025844	0.000285992	0.0027334	0.000252398	0.00045812	0.00074744	0.000443403	0.000541096
A2093-HA	282	G	0.00113069	0.000647911	0.0011916	0.000574339	0.00107261	0.000547522	0.00117018	0.000727411	0.00162472	0.000594224	0.000999433	0.00058683	0.00171054	0.000573743	0.00172268		0.000500475	0.0014494	0.000928466	0.00146447	0.000850666	0.00109005	0.00107507	0.00131727		WSN-HA	282	C	0.000910036	0.000168039	0.000836801	0.00018461	0.000223931	0.000255586	0.000499158	0.000159405
A2093-HA	283	T	0.00103808	0.000445419	0.000798882	0.000384586	0.000936023	0.000419666	0.00150855	0.000698945	0.00168287	0.000396605	0.00116373	0.000588408	0.000980545	0.000710035	0.00152353		0.00050035	0.000943437	0.000588953	0.00142808	0.000678484	0.000741203	0.000559414	0.000623174		WSN-HA	283	T	0.000566068	0.000449817	0.000415541	0.000309885	0.00026294	0.000404352	0.000248772	0.000266567
A2093-HA	284	C	0.000765514	0.00131597	0.00060423	0.00116627	0.00118844	0.00146992	0.000851257	0.00144583	0.000967931	0.00132408	0.000768576	0.00110446	0.000564538	0.00157335	0.00083673		0.00308753	0.000955608	0.00202752	0.000625122	0.0015659	0.00102791	0.0017756	0.000747678		WSN-HA	284	A	0.00043182	5.48516e-05	0.000388394	0.000484907	0.00044095	0.00028746	0.000477726	0.000260227
A2093-HA	285	C	0.000752977	0.000443792	0.000447583	0.000537016	0.000889055	0.000419274	0.000501225	0.000569891	0.00100215	0.000713323	0.000865426	0.000628905	0.000734639	0.000506244	0.00103657		0.00166331	0.000513809	0.000974741	0.000501659	0.00131949	0.000546278	0.000988235	0.000851756		WSN-HA	285	C	0.000323729	0.000229885	0.000531485	0.000126795	0.000383656	0.000225208	0.000247081	0.000326566
A2093-HA	286	T	0.00166216	0.000720585	0.00155568	0.00050025	0.00155323	0.000355355	0.00168454	0.000572264	0.00184385	0.000556881	0.00141968	0.000630915	0.00107652	0.000576858	0.00112245		0.000452239	0.00120477	0.000887649	0.00159316	0.000425297	0.0015698	0.000420463	0.00124766		WSN-HA	286	A	0.000631119	0.000687364	0.00087772	0.000567358	0	0.000485909	0.000435893	0.000217214
A2093-HA	287	A	0.000713029	0.000719942	0.000351441	0.000268982	0.000612024	0.000549522	0.000900647	0.000571193	0.000832576	0.000874473	0.00051829	0.000967606	0.000583444	0.000813725	0.000774118		0.00075139	0.000689507	0.000462885	0.000544535	0.000592718	0.000864882	0.000606287	0.00050815		WSN-HA	287	T	0.000815049	0.000398044	0.000768085	9.35833e-05	0.000489237	0.000368419	0.000189155	0.000428151
A2093-HA	288	T	0.00195732	0.000553825	0.00120767	0.000658659	0.00156317	0.00048946	0.00130282	0.000608799	0.0020062	0.000721877	0.00142849	0.000507786	0.00148749	0.000818442	0.0020418		0.000807103	0.00195143	0.000761679	0.00191856	0.000511814	0.00150109	0.00201076	0.00319199		WSN-HA	288	T	0.000487068	0.000225734	0.000533878	0.000308976	0.000224375	0.000256185	0.000372926	0.000265365
A2093-HA	289	A	0.00170748	0.000937467	0.000874666	0.00124533	0.00144795	0.0014448	0.00196771	0.00119243	0.00194654	0.00121085	0.00149216	0.00136478	0.00170138	0.00113496	0.00153948		0.00147673	0.0016783	0.00136816	0.00112013	0.00172213	0.00133393	0.00165555	0.00140506		WSN-HA	289	G	0.000537066	0.000171536	0.000441194	0.00041073	0.000382951	0.000262585	0.000437856	0.000270533
A2093-HA	290	T	0.00144092	0.000870868	0.00219433	0.00101797	0.00181662	0.000723851	0.00159245	0.00116433	0.00201969	0.000929932	0.00196236	0.00136852	0.00245009	0.000898752	0.00197827		0.00113169	0.00179628	0.000994294	0.00185456	0.000738488	0.0017167	0.00110375	0.00229876		WSN-HA	290	T	0.000438269	0.000391806	0.000486968	0.000369231	0.00022368	0.000218898	0.000245128	0.000531152
A2093-HA	291	C	0.000234335	0.000341297	0.000396275	0.000689417	0.000373274	0.000418666	0.000555525	0.000473994	0.000548861	0.000753639	0.000566099	0.000461139	0.000399423	0.000540176	0.000476809		0.000944193	0.000554489	0.00033498	0.000539894	0.000379763	0.000427649	0.000370593	0.000502299		WSN-HA	291	A	0.000929934	0.000744958	0.00201309	0.000730119	0.0010247	0.000727197	0.000869716	0.00055207
A2093-HA	292	G	0.000703037	0.000408789	0.000543049	0.000458225	0.00125377	0.000449352	0.00116414	0.000441098	0.00243702	0.000989746	0.000914519	0.000584722	0.00143777	0.000774098	0.00102995		0.000494267	0.00106238	0.000417206	0.000808096	0.000589126	0.00108515	0.000692073	0.00192715		WSN-HA	292	G	0.000865856	0.000962721	0.000640498	0.00102489	0.000852848	0.000801533	0.000406882	0.000755249
A2093-HA	293	T	0.00200794	0.000727953	0.00105879	0.000622786	0.00137493	0.000816486	0.00107569	0.000513842	0.00134946	0.000685539	0.00178111	0.000721164	0.00180538	0.000581415	0.00139883		0.000912455	0.000866589	0.000895179	0.00160828	0.000729207	0.000988924	0.000708115	0.001376		WSN-HA	293	A	0.00173617	0.000849798	0.0019251	0.000901425	0.0009491	0.000828415	0.000866501	0.000748652
A2093-HA	294	C	0.000568316	0.000581554	0.000549451	0.000615124	0.000707014	0.000517531	0.000617908	0.000762413	0.000579915	0.000838056	0.000571631	0.000588755	0.000785581	0.000643283	0.00123024		0.00114297	0.00098929	0.000879913	0.000816326	0.000337282	0.000392526	0.000370113	0.000584864		WSN-HA	294	A	0.00121877	0.000158203	0.000597015	0.000896187	0.000455549	0.000789808	0.000403807	0.000546014
A2093-HA	295	G	0.00103437	0.000271352	0.000892857	0.000609524	0.00107231	0.000480569	0.00122379	0.000220001	0.00127062	0.000473616	0.00113446	0.000583309	0.00132908	0.000302013	0.000900901		0.000398426	0.000767558	0.00075459	0.0011941	0.000507121	0.000816295	0.000602633	0.00115821		WSN-HA	295	A	0.000703257	0.000421341	0.000821243	0.000547945	0.000769904	0.000823554	0.000402438	0.000496056
A2093-HA	296	A	0.00177654	0.00103356	0.00101487	0.00123295	0.00143239	0.00149152	0.00113999	0.00105136	0.00196399	0.00164026	0.00126886	0.00143618	0.00167877	0.00136041	0.00138204		0.00141157	0.00113073	0.00136043	0.00106153	0.00111163	0.00135076	0.00173627	0.00134329		WSN-HA	296	C	0.000921325	0.000883929	0.00116882	0.00102965	0.00153756	0.000861945	0.00153239	0.0013986
A2093-HA	297	G	0.00122008	0.000238241	0.000694755	0.000419048	0.000840729	0.000256764	0.000780292	0.00044107	0.00104869	0.000316318	0.000864561	0.000292312	0.000889838	0.00050449	0.000849212		0.0005002	0.00102324	0.000337012	0.000927285	0.000425532	0.000972346	0.000652772	0.00112246		WSN-HA	297	A	0.000843526	0.000649456	0.00152517	0.00104027	0.000825556	0.000915332	0.00103746	0.00106941
A2093-HA	298	A	0.00108994	0.000716015	0.0007998	0.000841397	0.000942507	0.000547011	0.00106724	0.000790914	0.0011323	0.00118977	0.00125382	0.00096186	0.000985133	0.000944001	0.00115075		0.000847753	0.000730806	0.000588038	0.000894837	0.000550404	0.000589507	0.000512104	0.000897666		WSN-HA	298	C	0.00216521	0.00125814	0.00257394	0.00159135	0.00181311	0.00177633	0.00534567	0.00149292
A2093-HA	299	G	0.000987352	0.000136217	0.000843631	0.000534249	0.00102578	0.000481757	0.000945495	0.000410159	0.00097405	0.000355999	0.00110733	0.000208882	0.000666578	0.000571871	0.00138287		0.000301205	0.000938607	0.000675476	0.000732403	0.000680504	0.000741579	0.000515174	0.000735379		WSN-HA	299	C	0.000224438	0.00031859	0.00032041	0.000203482	0.000351927	0.000345256	0.000813433	0.0004998
A2093-HA	300	A	0.000370302	0.000404763	0.000489452	0.000529301	0.00064525	0.000636314	0.000767418	0.000499407	0.000615218	0.000705219	0.000905484	0.000455336	0.000371869	0.00090033	0.000472094		0.000295785	0.000547207	0.000539688	0.000723727	0.000460617	0.000461432	0.000413242	0.000763621		WSN-HA	300	A	0.00181118	0.000929978	0.00154632	0.0011753	0.0014927	0.00113952	0.00146037	0.00107225
A2093-HA	301	C	0.00133792	0.002	0.00140987	0.00189365	0.00142005	0.00211258	0.00174983	0.00223378	0.00124511	0.00180187	0.00142392	0.00207031	0.00146429	0.0020105	0.00139966		0.00199122	0.00164666	0.00214133	0.00148577	0.00172853	0.00153974	0.00228365	0.00113895		WSN-HA	301	A	0.00197954	0.000704951	0.00173725	0.000831132	0.000930765	0.00109109	0.000872397	0.000761074
A2093-HA	302	C	0.000467377	0.000407097	0.000444379	0.000418872	0.000556845	0.000191957	0.000165453	0.000377109	0.000522102	0.000394104	0.000375637	0.000416632	0.000264597	0.000335762	0.000236979		0.00064561	0.000382166	0.000460001	0.000153133	0.000463607	0.000232117	0.000555324	0.000460317		WSN-HA	302	A	0.00129433	0.00124385	0.00138549	0.0012155	0.00150473	0.00112529	0.00115607	0.000962708
A2093-HA	303	A	0.000615501	0.000953484	0.00059967	0.000649326	0.000563169	0.000610697	0.000671178	0.000379015	0.000752823	0.00118802	0.000678444	0.000711178	0.00078256	0.00043836	0.00031914		0.000790944	0.000899473	0.000541712	0.000735408	0.000545439	0.0006644	0.000598858	0.000582547		WSN-HA	303	C	0.000361949	0.000436824	0.000704225	0.00083607	0.000397888	0.000709547	0.00070713	0.000971619
A2093-HA	304	T	0.00185644	0.000755209	0.000955494	0.00061707	0.00127557	0.000908029	0.00212802	0.0018469	0.00121215	0.000717932	0.00122803	0.00071597	0.00145845	0.000782127	0.00139665		0.000351723	0.0011657	0.000337282	0.00136187	0.000552674	0.000904479	0.000513323	0.00152517		WSN-HA	304	T	0.00581438	0.00703482	0.003827	0.0067926	0.00646273	0.00763388	0.00393901	0.00678337
A2093-HA	305	C	0.000566064	0.000614293	0.000496845	0.000537057	0.000421427	0.000258106	0.00050184	0.000379699	0.000777859	0.00051657	0.000515129	0.000336149	0.000557961	0.000169188	0.000345313		0.000499176	0.00029976	0.000253058	0.000387057	0.000552017	0.000546533	0.000232872	0.000503447		WSN-HA	305	C	0.000860756	0.000325362	0.000424729	0.000416097	0.000503271	0.000458554	0.000470256	0.000254868
A2093-HA	306	A	0.000513899	0.000642282	0.000394789	0.000720543	0.000790367	0.0010209	0.000882272	0.000846262	0.00128885	0.000943582	0.00123596	0.00107964	0.000991408	0.000970451	0.00131569		0.00114025	0.000849149	0.00204987	0.0017998	0.000673769	0.000619243	0.00069393	0.000884752		WSN-HA	306	T	0.000998968	0.00275573	0.000999096	0.00288342	0.00282217	0.00251989	0.00106207	0.00259848
A2093-HA	307	G	0.000656414	0.000339939	0.000692624	0.000534188	0.000558373	0.000417792	0.00121992	0.000566751	0.000920994	0.000632586	0.000646378	0.000417868	0.000929183	0.00057241	0.00105803		0.000598414	0.000595593	0.000419657	0.000769112	0.000296623	0.00073732	0.000790293	0.000617212		WSN-HA	307	G	0.000517448	0.00140026	0.00013876	0.000947138	0.00114384	0.000976971	0.0170191	0.0171455
A2093-HA	308	C	0.000283514	0.000513593	0.000498902	0.000538793	0.000235062	0.000452445	0.000559097	0.00069808	0.0006035	0.000558058	0.000597875	0.000294278	0.00051353	0.000373147	0.000372509		0.000449708	0.000772565	0.00037831	0.00046454	0.000338481	0.000390717	0.000371834	0.000427633		WSN-HA	308	A	0.00138272	0.0028565	0.00197035	0.00271479	0.00319406	0.00294932	0.0017096	0.00257421
A2093-HA	309	T	0.00107961	0.000511963	0.000891575	0.000344339	0.000514043	0.000353982	0.000946917	0.000379903	0.00097206	0.000554785	0.000700922	0.000543865	0.00104174	0.000371559	0.000847188		0.00064961	0.00102494	0.000631739	0.00127207	0.00114538	0.000856231	0.00121184	0.00104223		WSN-HA	309	G	0.000258732	0.00107181	0.000555324	0.00138097	0.0013844	0.00114955	0.000810045	0.000805639
A2093-HA	310	G	0.000981584	0.000339259	0.000740302	0.000456499	0.000927988	0.000319683	0.000608373	0.000377501	0.00094232	0.000236491	0.000859453	0.000166667	0.000793843	0.000167847	0.000737502		0.000448744	0.000636483	0.000504902	0.000805122	0.000635836	0.00100608	0.000232883	0.000538731		WSN-HA	310	A	0.00208182	0.00181329	0.0023625	0.00193155	0.0018857	0.00207158	0.00151568	0.00154975
A2093-HA	311	T	0.000557569	0.000439769	0.000933386	0.000189588	0.00087845	0.000383007	0.000384742	0.00087733	0.000913896	0.000196634	0.000803105	0.000373832	0.000725977	0.000301467	0.000732831		0.000397062	0.000928192	0.000293022	0.000993922	0.000252749	0.000731895	0.000600296	0.00103211		WSN-HA	311	A	0.000614131	0.000745752	0.000922169	0.000934061	0.000493967	0.000415369	0.000688745	0.000650488
A2093-HA	312	T	0.000932923	0.000372376	0.000591599	0.000189753	0.000694509	0.000382971	0.000607869	0.00034486	0.000420907	0.00043256	0.000777397	0.000208047	0.00103565	0.00033484	0.000815489		0.000499027	0.000804505	0.00054615	0.00149134	0.000509035	0.000656092	0.000697156	0.000613168		WSN-HA	312	T	0.000457591	0.00178253	0.000702444	0.00141991	0.00192981	0.00129634	0.00251124	0.00298825
A2093-HA	313	A	0.000468647	0.000713727	0.000346912	0.000877327	0.000466679	0.00102683	0.000668114	0.000756191	0.000675439	0.0017814	0.00092076	0.000751723	0.000712774	0.000841893	0.00114083		0.000396471	0.000808717	0.000752949	0.00111801	0.000590618	0.000778543	0.00115644	0.00123533		WSN-HA	313	G	0.000616903	0.00151155	0.000648809	0.00159674	0.00135617	0.00167897	0.000876783	0.00151737
A2093-HA	314	A	0.000232094	0.000674787	0.000441956	0.000795003	0.000460978	0.000891606	0.000274529	0.0010005	0.000542567	0.000706298	0.000693518	0.00103726	0.000636398	0.000968604	0.000654793		0.00108621	0.000716091	0.00100071	0.000457317	0.000461836	0.000500096	0.000782221	0.000915506		WSN-HA	314	G	0.000453045	0.00112843	0.00050806	0.00076365	0.000887753	0.000837346	0.000699056	0.00130824
A2093-HA	315	C	0.000375411	0.000578802	0.000692966	0.000573066	0.000372041	0.000449568	0.000443779	0.000693547	0.000572809	0.000989355	0.000619262	0.00083612	0.00062021	0.000741015	0.000476708		0.00109491	0.000553568	0.000879876	0.000538275	0.00215326	0.00182086	0.00064929	0.000463106		WSN-HA	315	A	0.0017941	0.00261766	0.00205061	0.00280343	0.0023532	0.00284921	0.00243526	0.0026593
A2093-HA	316	G	0.000847657	0.000546206	0.000791531	0.000688389	0.000931315	0.000418855	0.000834539	0.000696754	0.0010986	0.000476266	0.00124126	0.000754148	0.00164229	0.000607206	0.00164474		0.000647733	0.00110737	0.000546356	0.00142631	0.000381679	0.00112946	0.000418741	0.00158405		WSN-HA	316	G	0.00163714	0.00102509	0.00136099	0.0012997	0.00149989	0.00112053	0.000980336	0.00106248
A2093-HA	317	G	0.00112454	0.000475463	0.000593003	0.000304298	0.00149087	0.00041636	0.000611043	0.000440404	0.00144555	0.000512922	0.00134727	0.000416302	0.00108489	0.000470462	0.00108517		0.00029703	0.000850738	0.000250564	0.00119194	0.00101027	0.000776548	0.000554093	0.000810811		WSN-HA	317	C	0.00131165	0.00125793	0.00107834	0.00152626	0.000938764	0.00113431	0.00147033	0.00122894
A2093-HA	318	A	0.000659072	0.000678564	0.000644426	0.000722653	0.000701	0.000576332	0.000892061	0.000816147	0.00112066	0.000630045	0.000917555	0.000791964	0.00108582	0.000938778	0.00159481		0.000947489	0.00123799	0.000756398	0.00119585	0.00105619	0.000936037	0.000789083	0.001006		WSN-HA	318	A	0.000383044	0.000476644	0.000729794	0.000579895	0.000526796	0.000412626	0.000344392	0.000747533
A2093-HA	319	T	0.000697999	0.000305302	0.000590029	0.000303871	0.000692841	0.000479494	0.000769484	0.000439574	0.00108779	0.000196998	0.000909602	0.000291266	0.000614871	0.000536373	0.000682935		0.000645674	0.00101617	0.00100427	0.00164436	0.00046347	0.000888614	0.000416031	0.000651865		WSN-HA	319	T	0.000449006	0.00085256	0.0004584	0.000990157	0.00102289	0.000692113	0.000517956	0.000852045
A2093-HA	320	T	0.000554349	0.000202668	0.000341814	0.000302618	0.000275685	0.000222618	0.000382117	0.000249633	0.000490858	0.0001175	0.000451875	0.000372887	0.000174734	0.000133543	0.000286578		0.000147384	0.000419674	0.000248684	0.000606704	0.000167063	0.000306337	0.00018305	0.000304507		WSN-HA	320	G	0.000481278	0.00122634	0.000596084	0.00145968	0.00130705	0.00155747	0.000631966	0.000700315
A2093-HA	321	G	0.000794504	0.000373502	0.000642102	0.000494447	0.000557207	0.000319969	0.00110871	0.00050256	0.000918365	0.000157654	0.000940835	0.000291655	0.00110412	0.000269025	0.00100293		0.000198187	0.00102015	0.000334658	0.0011135	0.000294923	0.00104534	0.000462385	0.00192397		WSN-HA	321	T	0.000712966	0.0011888	0.000370011	0.00168719	0.00218763	0.00158423	0.000871232	0.00218363
A2093-HA	322	T	0.000747105	0.000474898	0.000790592	0.000418187	0.00116128	0.000287991	0.000774336	0.000251233	0.00126507	0.000197029	0.000832103	0.000416285	0.00112397	0.000268492	0.00076364		0.000197502	0.00110558	0.000416406	0.00138095	0.000419252	0.00096753	0.000137988	0.000808439		WSN-HA	322	T	0.000414501	0.000634887	0.00036493	0.000347212	0.000772689	0.000412996	0.000457718	0.000846445
A2093-HA	323	G	0.00126286	0.000440872	0.0011362	0.000494391	0.000975791	0.000511836	0.000829142	0.000345619	0.00124248	0.000433259	0.000887884	0.000291727	0.00134917	0.00043652	0.00110739		0.000797488	0.00097677	0.000714256	0.00115035	0.000972845	0.00124065	0.00125657	0.00138563		WSN-HA	323	A	0.000512771	0.000749064	0.000642084	0.0011163	0.000885614	0.000485824	0.000924375	0.000451331
A2093-HA	324	T	0.0005122	0.000475124	0.000738116	0.000418537	0.000926012	0.000543496	0.00110138	0.000470529	0.00101651	0.000393949	0.000938086	0.000207857	0.000990535	0.000436095	0.000656116		0.000492854	0.000889567	0.000748379	0.00118556	0.000293243	0.000733477	0.000413793	0.000689444		WSN-HA	324	T	0.00105267	0.00141767	0.00127149	0.00152763	0.0017353	0.00163381	0.00171516	0.00154044
A2093-HA	325	T	0.000607079	0.000169647	0.000592008	0.000304426	0.000278151	0.00019189	0.000441647	0.000376624	0.000943349	0.000630169	0.00064433	0.00020816	0.00114838	0.000469358	0.000817511		0.000493852	0.000763488	0.000207987	0.000881091	0.00016768	0.000619123	0.000367765	0.000653519		WSN-HA	325	C	0.0032788	0.00130933	0.00246434	0.0015567	0.00130152	0.00127823	0.0014613	0.00148421
A2093-HA	326	A	0.000557077	0.000640075	0.000343205	0.000339956	0.000507333	0.00060423	0.000383373	0.000686492	0.000983816	0.000548138	0.000905797	0.000703671	0.00074439	0.000866811	0.000837214		0.000789656	0.000674309	0.000582945	0.000532988	0.000587372	0.000690661	0.000644419	0.000763242		WSN-HA	326	C	0.000811926	0.000319438	0.000556354	0.000321121	0.00031783	0.000554209	0.000286385	0.00020029
A2093-HA	327	C	0.00152825	0.00177775	0.000808122	0.00265989	0.000950344	0.00272426	0.00135839	0.0028366	0.0011184	0.00291439	0.00112585	0.0021362	0.00137884	0.00264951	0.000808233		0.00175694	0.00208451	0.00172872	0.00195695	0.000594455	0.00110593	0.000840101	0.000981585		WSN-HA	327	A	0.000511705	0.000532566	0.000731462	0.000641269	0.000707039	0.000381203	0.000401906	0.000601022
A2093-HA	328	C	0.000761035	0.00110996	0.000752974	0.00167406	0.00047335	0.00163463	0.000621258	0.00173745	0.000632127	0.00137191	0.000464379	0.00166226	0.000876089	0.0016801	0.000509834		0.00125508	0.000517554	0.000759141	0.000700253	0.000467667	0.000629129	0.00102852	0.000781097		WSN-HA	328	G	0.000680779	0.000855798	0.000601351	0.000878657	0.00106319	0.00097229	0.000926891	0.00110403
A2093-HA	329	C	0.000810218	0.00176269	0.000804263	0.00178703	0.000854701	0.00162946	0.000733386	0.0017951	0.000810722	0.00196708	0.00101176	0.00140181	0.0010572	0.00218871	0.000726119		0.00153155	0.000606665	0.00115805	0.00105136	0.00116752	0.00110219	0.00104882	0.001057		WSN-HA	329	G	0.000880023	0.000802096	0.00134796	0.00073346	0.000850551	0.000730029	0.000636685	0.000753617
A2093-HA	330	C	0.000422436	0.000476872	0.000593707	0.000496183	0.000232786	0.000416747	0.000277254	0.000346369	0.000274089	0.000474721	0.000215604	0.000501127	0.000641536	0.000235397	0.00037041		0.000745416	0.000595491	0.000585309	0.000460776	0.000590344	0.000310607	0.000739508	0.000423533		WSN-HA	330	A	0.00103212	0.00189692	0.000737327	0.00185434	0.00151406	0.000884486	0.000995549	0.00137195
A2093-HA	331	G	0.000799248	0.000580343	0.000892901	0.000880518	0.000933925	0.000482362	0.000833658	0.000758318	0.00079978	0.000555027	0.0011352	0.00058548	0.000954771	0.000505936	0.000901331		0.000550165	0.000980434	0.000925848	0.00111689	0.000594985	0.000931641	0.000652924	0.00108083		WSN-HA	331	G	0.000612607	0.000857311	0.000919075	0.00129271	0.000993965	0.000975712	0.00109649	0.00105793
A2093-HA	332	G	0.00195145	0.000997386	0.001758	0.000965102	0.00212455	0.00107314	0.00203114	0.00111568	0.00314075	0.00104075	0.00216385	0.00109895	0.00263799	0.000953451	0.00207234		0.00243729	0.00181269	0.00144632	0.00194955	0.00197739	0.00220577	0.00142039	0.00156666		WSN-HA	332	A	0.000450002	0.000922509	0.000642084	0.00124785	0.000824757	0.000914784	0.000638903	0.00101802
A2093-HA	333	G	0.00174454	0.000374035	0.00149209	0.00034321	0.000842578	0.000577126	0.00133675	0.000503414	0.00142543	0.000592207	0.00105517	0.000250501	0.00144528	0.000739869	0.00117043		0.000793454	0.000769198	0.000502555	0.00142571	0.000675162	0.00152017	0.00064713	0.00150935		WSN-HA	333	T	0.000487599	0.000855158	0.000417769	0.00091155	0.00103093	0.000662644	0.00168419	0.00246491
A2093-HA	334	A	0.000701623	0.000712299	0.000493218	0.00110337	0.000325687	0.00057624	0.000553189	0.000471461	0.000546964	0.000275906	0.000565382	0.000666084	0.000553073	0.00057091	0.000555306		0.000591395	0.000468205	0.000832154	0.00076864	0.000586731	0.000658277	0.000551319	0.000538358		WSN-HA	334	C	0.000619195	0.000543242	0.000743909	0.00125426	0.00111917	0.000744021	0.000999177	0.000767538
A2093-HA	335	A	0.000279655	0.000778447	0.000343896	0.000493471	0.000369754	0.000765501	0.000275149	0.000407536	0.000641928	0.000668502	0.000669254	0.000623649	0.000593615	0.00103787	0.000367464		0.00109176	0.000675704	0.000918734	0.00068718	0.000588953	0.00038546	0.000878125	0.000613262		WSN-HA	335	T	0.00121407	0.00124116	0.00131264	0.00130506	0.00132498	0.00137464	0.00110215	0.0008629
A2093-HA	336	T	0.000794615	0.000271269	0.000591891	0.000494034	0.000883351	0.000160031	0.000718272	0.000345467	0.000719657	0.000354666	0.000778147	0.000166341	0.000816056	0.000268132	0.000369257		0.000346432	0.000763262	0.000291764	0.00061305	0.000378469	0.000580518	0.000323341	0.000538627		WSN-HA	336	C	0.000776398	0.000867021	0.000601908	0.000775055	0.000866332	0.00102808	0.00104402	0.000819924
A2093-HA	337	G	0.000607505	0.000507906	0.000738298	0.00037991	0.000881098	0.000383534	0.000938138	0.000438858	0.00091625	0.000629748	0.000563471	0.000207935	0.000792917	0.000469342	0.000895043		0.000445854	0.000720003	0.000292032	0.000726994	0.000336658	0.00077232	0.000647219	0.000882545		WSN-HA	337	A	0.000542299	0.000371945	0.000409482	0.000610394	0.000562074	0.000448353	0.000575937	0.000698986
A2093-HA	338	T	0.00102934	0.000509597	0.00069146	0.000685871	0.00120638	0.000256361	0.00110546	0.000598312	0.00104268	0.00047384	0.000912482	0.000374922	0.0010155	0.000604676	0.000949392		0.000595652	0.00110399	0.000669008	0.00160938	0.00075799	0.000734356	0.000925883	0.000614439		WSN-HA	338	T	0.00128222	0.0013656	0.000939144	0.00144032	0.00177292	0.00138583	0.00111607	0.00154075
A2093-HA	339	G	0.00295689	0.000684885	0.00260704	0.000999423	0.00297901	0.000775144	0.00348628	0.000952623	0.00314306	0.00155144	0.00358845	0.000926433	0.00393444	0.001186	0.00314263		0.000907304	0.00302755	0.000549846	0.00316703	0.000639577	0.00291913	0.000798609	0.0027781		WSN-HA	339	C	0.000875543	0.000596497	0.000928031	0.000446176	0.000862999	0.000883986	0.00116516	0.000917618
A2093-HA	340	G	0.000745886	0.000372087	0.000542406	0.000303214	0.000787219	0.000350642	0.0011583	0.000532215	0.00138844	0.000471402	0.00088574	0.000414611	0.00134326	0.000435074	0.00102653		0.000496771	0.000761647	0.000502492	0.000841783	0.000674508	0.000848242	0.000601073	0.00153351		WSN-HA	340	G	0.000673379	0.000907296	0.000733071	0.00189416	0.00154984	0.00124879	0.00115294	0.00155194
A2093-HA	341	A	0.000418157	0.000405036	0.000442043	0.000757146	0.000415378	0.000700704	0.00054939	0.000781445	0.000345577	0.00078416	0.000774738	0.000995437	0.000724845	0.000534813	0.000708699		0.000835709	0.000379859	0.000455996	0.000534412	0.000710138	0.000422931	0.000549451	0.000573592		WSN-HA	341	A	0.000732437	0.00053011	0.000501345	0.000812324	0.00059668	0.000585359	0.000859057	0.000647024
A2093-HA	342	A	0.000512534	0.00088052	0.000490798	0.00049334	0.000231192	0.000927377	0.000219937	0.000877358	0.000346235	0.00106232	0.000831233	0.000706743	0.00101322	0.000737414	0.000999001		0.000541925	0.000761776	0.000373987	0.00045812	0.000585627	0.000578347	0.000642172	0.000918836		WSN-HA	342	C	0.000620732	0.000548336	0.000652681	0.000839706	0.000943122	0.000890884	0.00122428	0.000773475
A2093-HA	343	A	0.000514211	0.000713	0.000542942	0.000684723	0.000604033	0.000639836	0.000387275	0.000753745	0.000695877	0.000946111	0.000484783	0.000874818	0.000684523	0.000604351	0.000264326		0.000197433	0.000848969	0.000666917	0.000805462	0.000293809	0.000852449	0.000644775	0.000807723		WSN-HA	343	T	0.000482796	0.00138837	0.000367006	0.000966353	0.00141588	0.00100863	0.000519811	0.00100296
A2093-HA	344	A	0.000140259	0.000711889	0.000591395	0.00102611	0.000649652	0.000607029	0.000331565	0.000689958	0.000670241	0.000669397	0.000322087	0.000581734	0.000639513	0.000937992	0.000870506		0.000989511	0.00080611	0.000500208	0.000651566	0.000630358	0.00100611	0.000921404	0.00057648		WSN-HA	344	A	0.000509133	0.000473934	0.000409184	0.000431891	0.000487873	0.000307598	0.000227389	0.00039555
A2093-HA	345	T	0.00123451	0.000479879	0.0011011	0.000845081	0.00098898	0.000549238	0.00117938	0.000697483	0.0014115	0.000794691	0.00125587	0.000546471	0.0015465	0.000541565	0.000938514		0.00105724	0.00112098	0.000887236	0.00120637	0.000938046	0.00109959	0.00313289	0.00350781		WSN-HA	345	T	0.000581245	0.00166541	0.000600406	0.00171628	0.00174551	0.000979295	0.000580619	0.00136212
A2093-HA	346	C	0.000374514	0.000270673	0.000197287	0.000379204	0.00055687	0.000254996	0.000386441	0.000156563	0.000273082	0.000510705	0.000457075	0.000207409	0.000352656	0.000301245	0.000289641		0.000296971	0.000339227	0.000208707	0.000267543	0.000210102	0.00030888	0.000369089	0.000230282		WSN-HA	346	G	0.000480369	0.000637823	0.000274424	0.000901582	0.000667393	0.000966317	0.000400206	0.000898652
A2093-HA	347	T	0.000795992	0.000475899	0.000543049	0.00114247	0.000791213	0.000352259	0.000992009	0.000597203	0.000966663	0.000434062	0.00126307	0.00045862	0.000816435	0.000537255	0.00126396		0.000847246	0.0011878	0.000669933	0.00133976	0.000463959	0.000928577	0.000324104	0.000654249		WSN-HA	347	A	0.0012699	0.0018232	0.00185735	0.0022057	0.00174997	0.0020071	0.000929638	0.00206452
A2093-HA	348	A	0.000793354	0.000573937	0.000589044	0.000529561	0.00078711	0.000572647	0.000385654	0.000593787	0.000346166	0.000588189	0.000751093	0.000787826	0.000703482	0.000434376	0.000472788		0.000641975	0.000337838	0.000916209	0.000534535	0.000713117	0.000424809	0.000276103	0.000766049		WSN-HA	348	G	0.00067858	0.00128859	0.00101635	0.00177022	0.00163643	0.00195599	0.000874687	0.000957758
A2093-HA	349	G	0.000605186	0.000101502	0.000344709	0.000265766	0.000603052	0.000414396	0.00071578	0.000125203	0.000768011	0.000275255	0.000510314	0.000124507	0.0005506	0.000334739	0.000448088		0.0111868	0.00986076	0.00046029	0.000688152	0.00025309	0.000694498	0.000370268	0.000652566		WSN-HA	349	G	0.000513974	0.00117823	0.000275609	0.00114192	0.00141443	0.00100929	0.000289956	0.00145604
A2093-HA	350	A	0.000755715	0.00102124	0.000647024	0.000649425	0.00051544	0.000770861	0.000279236	0.000977702	0.000802689	0.000672841	0.000543596	0.000879765	0.000848328	0.0007759	0.00111869		0.00054634	0.000641217	0.000752697	0.00108137	0.00206455	0.00222665	0.000831255	0.000541439		WSN-HA	350	A	0.000772201	0.000859522	0.000826522	0.000968338	0.000636335	0.000799527	0.000921022	0.00050035
A2093-HA	351	A	0.000518574	0.000985691	0.000894365	0.00080003	0.000701262	0.000962248	0.000668747	0.000629049	0.000827648	0.00106656	0.00108921	0.00104327	0.00102706	0.00107675	0.00101198		0.00680441	0.00581147	0.000292777	0.000540103	0.00037874	0.000583839	0.0222602	0.0218944		WSN-HA	351	A	0.00092797	0.000692189	0.00123338	0.00119311	0.000879167	0.000897109	0.000916065	0.000448296
A2093-HA	352	G	0.000991548	0.000818861	0.000596333	0.000842428	0.00112449	0.000419179	0.00133742	0.000442129	0.00103101	0.000556461	0.000732541	0.000587298	0.00111458	0.000709483	0.000827064		0.00403889	0.00486161	0.135269	0.136086	0.00131222	0.00120924	0.0766769	0.0719542		WSN-HA	352	C	0.000614767	0.000540979	0.000831831	0.000682169	0.000572984	0.00172256	0.00162347	0.00131859
A2093-HA	353	A	0.00213727	0.00186329	0.00153335	0.00159199	0.00202449	0.00156438	0.00241838	0.00204741	0.00244334	0.00192508	0.00228034	0.00165317	0.00319437	0.0016075	0.00247688		0.00320856	0.00126843	0.00296736	0.00276647	0.00234497	0.00288519	0.002	0.00210418		WSN-HA	353	T	0.000807155	0.00150659	0.000922892	0.00147206	0.00170448	0.00153878	0.000748891	0.00207092
A2093-HA	354	G	0.000935716	0.000476029	0.000641405	0.000304959	0.0005122	0.000802079	0.000941307	0.000755097	0.000819978	0.000591623	0.000888745	0.00041684	0.000707479	0.000740143	0.000925045		0.00143771	0.001614	0.000585799	0.000922687	0.000506693	0.00100736	0.00758241	0.006495		WSN-HA	354	G	0.000448273	0.00112366	0.000731094	0.00125878	0.00102524	0.00163297	0.00121268	0.00135794
A2093-HA	355	C	0.000469616	0.000512208	4.95516e-05	0.000306349	0.000373343	0.000321564	0.000498394	0.000442143	0.000948553	0.000554917	0.000242987	0.000376506	0.000332292	0.00057448	0.000370429		0.000299207	0.000212558	0.000502513	0.000461556	0.000464213	0.000310704	0.000370559	0.000230974		WSN-HA	355	A	0.000610834	0.00102842	0.000459137	0.0010963	0.00125031	0.00115676	0.000810091	0.00106631
A2093-HA	356	T	0.000656076	0.000374762	0.000740887	0.000458138	0.000558373	0.000481525	0.000719942	0.000315239	0.000471137	0.000394929	0.000700676	0.00041841	0.00106392	0.000505783	0.000926809		0.000298181	0.000850304	0.000209547	0.00103794	0.000253829	0.000775134	0.000417072	0.000615479		WSN-HA	356	G	0.000872798	0.00134271	0.00254335	0.00126829	0.000815863	0.00132686	0.000939574	0.0010068
A2093-HA	357	A	0.000373762	0.000915534	0.000444181	0.000532481	0.000417382	0.000479386	0.000331162	0.000753651	0.000571173	0.000590737	0.000618895	0.000623649	0.000861326	0.000637178	0.000632378		0.000938735	0.00050869	0.0175007	0.01975	0.000461991	0.000696487	0.000782617	0.000729171		WSN-HA	357	G	0.00173293	0.00113086	0.00126369	0.00192114	0.00174763	0.0012952	0.00223766	0.0013602
A2093-HA	358	A	0.000374269	0.00047411	0.000394925	0.000379348	0.000463973	0.000351528	0.000165874	0.00056368	0.000421575	0.000824888	0.000807363	0.000748223	0.000641125	0.000904947	0.000501108		0.000345662	0.000551151	0.000208229	0.000689999	0.00025153	0.000581193	0.00055142	0.000384157		WSN-HA	358	G	0.000835288	0.00086003	0.00133389	0.00117564	0.000849678	0.00114923	0.001229	0.000452102
A2093-HA	359	G	0.00127491	0.000923582	0.00099686	0.000844659	0.00126576	0.000709632	0.00173339	0.000822993	0.0015349	0.00079564	0.00130715	0.000546196	0.00156159	0.000812925	0.00160102		0.000901533	0.000940171	0.000968829	0.00123681	0.00123022	0.00136644	0.000836898	0.00120192		WSN-HA	359	A	0.00127347	0.00200022	0.00162836	0.00203567	0.00204327	0.00229572	0.00151781	0.00216864
A2093-HA	360	G	0.000796663	0.000306665	0.00113952	0.000725496	0.000838418	0.000417953	0.00132817	0.000693678	0.00137147	0.000554829	0.00102789	0.000543546	0.00144108	0.000606101	0.000848581		0.00185501	0.000893427	0.000843775	0.00107767	0.00144662	0.00112648	0.00065387	0.00123257		WSN-HA	360	G	0.00106924	0.000913831	0.000738825	0.00120712	0.00099326	0.0281572	0.00115022	0.000856768
A2093-HA	361	T	0.000373587	0.000339144	0.000444269	0.000455858	0.000324856	0.00041592	0.000883343	0.000314011	0.000495774	0.000393546	0.000512116	0.000249678	0.000840559	0.000167785	0.000475398		0.000694582	0.000466517	0.00033456	0.000766901	0.000547807	0.000580698	0.000739235	0.000806607		WSN-HA	361	C	0.000708307	0.000594916	0.000367985	0.00103818	0.000572799	0.000669745	0.00121873	0.000814705
A2093-HA	362	C	0.000428612	0.000307419	0.000402698	0.000459541	0.000425773	0.00057986	0.000565515	0.000379675	0.0008114	0.000674229	0.000521634	0.000419147	0.000585849	0.00064263	0.00040354		0.000298196	0.000432526	0.000376853	0.000625635	0.000506265	0.00059111	0.000277778	0.000392341		WSN-HA	362	A	0.000938238	0.000755899	0.000737973	0.000975206	0.000674405	0.000910779	0.000399224	0.0011635
A2093-HA	363	A	0.000417924	0.000607042	0.000491545	0.000831978	0.000369464	0.000731575	0.000494343	0.00062385	0.000640978	0.00074396	0.000828766	0.000537657	0.000372399	0.000567594	0.000419013		0.00108348	0.000716725	0.000789463	0.000647545	0.000544457	0.000614982	0.00100973	0.000687443		WSN-HA	363	A	0.000861546	0.00042337	0.000730027	0.000549753	0.000664568	0.000481116	0.000343132	0.000396452
A2093-HA	364	C	0.000236116	0.000408914	0.000449888	0.000496999	0.00056391	0.000352892	0.000558316	0.000284225	0.00045217	0.000554148	0.000325698	0.000502113	0.0008492	0.0003035	0.000533518		0.000596688	0.00047188	0.000251467	0.00058135	0.000464233	0.000545766	0.000277739	0.000542762		WSN-HA	364	T	0.000488663	0.00113183	0.000696897	0.000973767	0.00149413	0.00143397	0.00123254	0.00111359
A2093-HA	365	T	0.00142032	0.00267105	0.0015493	0.0018815	0.00159707	0.0017434	0.00162401	0.00247274	0.00608361	0.00103643	0.00275039	0.00180384	0.00698237	0.00172811	0.00482937		0.000844427	0.00524663	0.000753516	0.00418507	0.00126342	0.00578735	0.000971188	0.00475615		WSN-HA	365	T	0.000225298	0.000794365	0.000137703	0.00066628	0.000630274	0.000653685	0.000634481	0.000894277
A2093-HA	366	T	0.00122089	0.000204701	0.00143913	0.000421295	0.000885863	0.00028925	0.00133023	0.000473141	0.00147143	0.000436629	0.000889224	0.000209004	0.000840968	0.000607103	0.00129616		0.000347067	0.00110775	0.000333319	0.00157203	0.000587865	0.00112399	0.000368885	0.00100193		WSN-HA	366	G	0.000511574	0.00165192	0.000456642	0.00125731	0.00155296	0.00110965	0.000805848	0.0012021
A2093-HA	367	T	0.00136201	0.000374685	0.000994332	0.000191044	0.0012595	0.000256591	0.000721061	0.000346162	0.00162127	0.000356789	0.00107889	0.000292508	0.00161547	0.00023604	0.000978758		0.000148633	0.00149216	0.000375219	0.000959361	0.000210181	0.001434	0.000138274	0.00111853		WSN-HA	367	A	0.000575816	0.000643777	0.000775618	0.000819816	0.000424118	0.000590893	0.000922509	0.000552569
A2093-HA	368	T	0.00103219	0.000238794	0.000992063	0.000344814	0.000933445	0.000321947	0.000665779	0.000284513	0.0011496	0.000159046	0.000781882	0.00033477	0.000997716	0.000371672	0.000925779		0.000347257	0.000852588	0.000291959	0.00122841	0.000378135	0.00104627	0.00023067	0.000770505		WSN-HA	368	G	0.00110064	0.00107411	0.00120231	0.00126508	0.00103166	0.00149763	0.00115694	0.00126059
A2093-HA	369	T	0.00107522	0.000271989	0.000988093	0.000305577	0.000744602	0.000288194	0.000774765	0.000472307	0.00109504	0.00015856	0.000941366	0.000417293	0.000949835	0.000572564	0.000739176		0.000197424	0.000722144	0.000207762	0.000804999	0.00025133	0.000464396	0.000137779	0.0010383		WSN-HA	369	C	0.000679348	0.000486644	0.000693513	0.00115429	0.000644514	0.000597183	0.00071048	0.000457643
A2093-HA	370	A	0.000422416	0.000711913	0.000496056	0.00079857	0.000654206	0.000798645	0.000722584	0.000659092	0.000900676	0.000828566	0.00110769	0.000915941	0.00115374	0.000838588	0.000820909		0.000849788	0.000596913	0.000838364	0.000920034	0.000422404	0.000814459	0.000511247	0.000656447		WSN-HA	370	T	0.000615385	0.00205128	0.0011125	0.00157307	0.00168188	0.00154418	0.000943953	0.00147148
A2093-HA	371	G	0.000979478	0.000473998	0.00123001	0.000303421	0.000925926	0.000414819	0.00115849	0.000407434	0.00126403	0.000472199	0.000992197	0.000456849	0.00134249	0.000301437	0.00110593		0.000346603	0.000804097	0.000334057	0.00103093	0.000378565	0.00108125	0.000693193	0.00122572		WSN-HA	371	C	0.000547751	0.00097651	0.000368256	0.000654022	0.000824373	0.00084686	0.00134416	0.00061047
A2093-HA	372	T	0.000559754	0.000544236	0.0009373	0.000228807	0.000788314	0.00051264	0.000991954	0.000502987	0.00114263	0.000315744	0.000860979	0.000333778	0.00138815	0.00026898	0.000632128		0.00399488	0.00076255	0.00411999	0.00114661	0.00390591	0.000849454	0.00492211	0.000845731		WSN-HA	372	A	0.000895627	0.000860585	0.00086873	0.00152964	0.000885708	0.000556793	0.000799589	0.000804869
A2093-HA	373	T	0.000708617	0.000722568	0.00105047	0.000540561	0.000516505	0.000616183	0.000670166	0.000860942	0.000906778	0.000479004	0.0010906	0.000674906	0.000918747	0.000614586	0.000883889		0.00749322	0.00111359	0.00651495	0.000386967	0.0075915	0.000940144	0.00574627	0.000815914		WSN-HA	373	G	0.000415481	0.000849392	0.000685182	0.000580973	0.00091321	0.000862813	0.000342877	0.00129405
A2093-HA	374	C	0.000140654	0.000204353	0.000445876	0.000343459	0.000186228	0.000224697	0.00016603	0.000377929	0.000398317	0.000474665	0.000161699	0.000250574	0.000354476	0.000303582	0.000158676		0.000702142	0.00042555	0.000759045	0.000192042	0.000763942	0.000271055	0.000560355	0.000308285		WSN-HA	374	T	0.000321781	0.00101653	0.000137861	0.000850265	0.00109902	0.000694999	0.000460909	0.000754869
A2093-HA	375	T	0.000749766	0.000476288	0.00098956	0.0005348	0.00088475	0.000256632	0.000774936	0.000409346	0.00102081	0.000395899	0.000889368	0.000417432	0.00128242	0.00040434	0.00108448		0.000398823	0.00076391	0.0011717	0.000728891	0.00054894	0.000774653	0.000789156	0.000731247		WSN-HA	375	A	0.00057221	0.000263671	0.000726447	0.000663627	0.000802009	0.000582491	0.000227933	0.000395961
A2093-HA	376	G	0.00140977	0.000817996	0.0011893	0.000533984	0.00102559	0.000513084	0.00127516	0.000598369	0.000924468	0.000633162	0.0010275	0.000459213	0.00110948	0.000774776	0.00103525		0.00212239	0.000979223	0.0019582	0.000924677	0.00133351	0.00124393	0.00159714	0.000925712		WSN-HA	376	T	0.000452489	0.00112764	0.000462342	0.00120769	0.00110163	0.00115453	0.000464253	0.000757117
A2093-HA	377	C	0.000658855	0.000580185	0.000297486	0.000497551	0.000326599	0.000513776	0.00044373	0.000599653	0.000299319	0.00043592	0.000324289	0.000669288	0.000443971	0.000506603	0.000291499		0.00084317	0.000383419	0.000667	0.000653997	0.0003367	0.000504952	0.000691978	0.000501814		WSN-HA	377	C	0.000450886	0.000376749	0.000230595	0.000354757	0.000464253	0.000770902	0.00103764	0.00055668
A2093-HA	378	T	0.000658173	0.000546523	0.000496303	0.000613168	0.000466788	0.00048289	0.000722503	0.000505258	0.000824093	0.000517392	0.000729335	0.000376853	0.000887784	0.000236558	0.000635745		0.000250639	0.0007671	0.00042038	0.000922261	0.000465944	0.000776608	0.000279239	0.000693909		WSN-HA	378	A	0.000767312	0.000372578	0.00086758	0.000757841	0.000667862	0.000657121	0.000856311	0.00045
A2093-HA	379	A	0.000139005	0.000539084	0.000391447	0.000792692	0.00055297	0.000698546	0.000437015	0.000466853	0.00056681	0.000430629	0.00058626	0.000743587	0.000415528	0.000366777	0.000497135		0.000344217	0.00046234	0.000414336	0.000683787	0.000376223	0.000536337	0.000412277	0.00049554		WSN-HA	379	T	0.0016001	0.00152	0.00135331	0.00205308	0.00172525	0.00183778	0.00133721	0.00204771
A2093-HA	380	G	0.000513707	0.000373236	0.000541445	0.000379968	0.000741496	0.000256041	0.000331272	0.000345326	0.000719603	0.000197145	0.00048352	0.000541441	0.000683859	0.000369773	0.000554075		0.000446008	0.000507958	0.000541802	0.000535906	0.000252345	0.000617427	0.000599686	0.000536481		WSN-HA	380	C	0.000256476	0.000696155	0.000137268	0.00052789	0.000496877	0.000558055	0.000576435	0.000654714
A2093-HA	381	T	0.00079771	0.000407235	0.000991129	0.000951692	0.000886483	0.000480446	0.000609756	0.000533752	0.000771624	0.000473597	0.00086559	0.00025	0.000996281	0.000235318	0.000636099		0.000247292	0.000595694	0.000332862	0.000728639	0.000461681	0.000542257	0.000597949	0.000499904		WSN-HA	381	A	0.000511705	0.000212461	0.000593797	0.00055178	0.000280456	0.000550396	0.000398497	0.000448453
A2093-HA	382	T	0.000945046	0.000409696	0.00124757	0.000996512	0.000703499	0.000353903	0.000780118	0.000410885	0.000827794	0.000595734	0.00087044	0.000335374	0.000869352	0.000405995	0.000932389		0.000497587	0.000514007	0.000293022	0.000850209	0.000548871	0.000663415	0.000417188	0.000659068		WSN-HA	382	T	0.00117294	0.00210288	0.00158383	0.00203877	0.00160359	0.00119244	0.000229674	0.00176991
A2093-HA	383	C	0.00033251	0.000410116	0.000501153	0.000421828	0.000518086	0.000579505	0.000448783	0.000600582	0.000530812	0.000476966	0.000410038	0.000293661	0.000493938	0.000236614	0.000321569		0.000296472	0.000431276	0.00058309	0.000504835	0.000210137	0.000509824	0.000230532	0.00042957		WSN-HA	383	T	0.00038432	0.000794197	0.000137055	0.000609243	0.000945875	0.000275141	0.000170814	0.00114212
A2093-HA	384	T	0.00108276	0.000443868	0.00119409	0.0011504	0.000513443	0.000354564	0.000723026	0.000442674	0.0013247	0.000596493	0.00110964	0.000628588	0.00128943	0.000338387	0.00108985		0.000497018	0.00106683	0.000626933	0.00134595	0.000421959	0.0010886	0.000877801	0.00119886		WSN-HA	384	A	0.000865468	0.000482263	0.000412541	0.000705488	0.000781084	0.000627637	0.000746654	0.000807347
A2093-HA	385	T	0.000467464	0.000373806	0.00049334	0.000762835	0.000371092	0.000384986	0.000441599	0.00062901	0.000520562	0.000513793	0.000592258	0.000459367	0.000927132	0.000370308	0.000949643		0.00014881	0.000677909	0.000250042	0.00114736	0.000252472	0.000579912	0.000876465	0.00122812		WSN-HA	385	G	0.000578183	0.000854245	0.000643501	0.000848077	0.000811459	0.000692833	0.00109472	0.000801402
A2093-HA	386	A	0.000371868	0.000405913	0.000491014	0.000606865	0.000323117	0.000446614	0.000769569	0.000562606	0.000864368	0.000471809	0.000724249	0.000332281	0.000571466	0.0004684	0.000315093		0.00103566	0.00109732	0.000332309	0.00053313	0.000377169	0.000461503	0.00105611	0.000573811		WSN-HA	386	A	0.000705852	0.000589971	0.00100728	0.00132112	0.00106383	0.000905576	0.000516499	0.000805112
A2093-HA	387	T	0.000709891	0.000652517	0.00104879	0.000732657	0.00108113	0.000809743	0.00106508	0.000699657	0.00108105	0.000839597	0.00122532	0.000801485	0.00111662	0.000815938	0.00208178		0.000448006	0.00107273	0.000503187	0.00108326	0.00038092	0.000780732	0.000557465	0.00112718		WSN-HA	387	A	0.000805075	0.000482677	0.00101117	0.000647687	0.000779534	0.000591078	0.000862366	0.000652905
A2093-HA	388	C	0.000520341	0.000820344	0.000399381	0.000690661	0.000422456	0.000708649	0.000279548	0.000411523	0.000376308	0.000596588	0.000299133	0.000503969	0.000246057	0.000608972	0.000666702		0.000248373	0.000256794	0.000376144	7.73365e-05	0.000168627	0.000507396	0.000231107	0.000309885		WSN-HA	388	A	0.000829002	0.000802268	0.00113994	0.000820008	0.000601962	0.000590688	0.00104143	0.00105237
A2093-HA	389	A	0.000516966	0.0010884	0.000445655	0.00099161	0.000560041	0.000994386	0.000333426	0.000882056	0.000699213	0.00130641	0.000730974	0.00129767	0.000910625	0.0011134	0.000901905		0.000695652	0.000723712	0.000751597	0.000461432	0.000674423	0.000699627	0.000970964	0.000385788		WSN-HA	389	G	0.000448229	0.000909869	0.000411843	0.00137403	0.000812462	0.00128495	0.00080981	0.000801362
A2093-HA	390	A	0.000329133	0.000680782	0.000495	0.000953653	0.000373274	0.000737984	0.000332779	0.000693088	0.000897152	0.000991355	0.000567522	0.00117076	0.00077583	0.000909887	0.000264354		0.00109469	0.000893693	0.000585823	0.000462143	0.000379715	0.000621239	0.000601657	0.000539208		WSN-HA	390	A	0.000481788	0.000864118	0.000275166	0.00112579	0.000891297	0.000596387	0.000694485	0.00101343
A2093-HA	391	A	0.000470633	0.000610791	0.000297959	0.000684177	0.000421664	0.000639939	0.00055571	0.000816122	0.000798921	0.000552094	0.000704454	0.000875146	0.000754683	0.00114136	0.000345038		0.00104707	0.000511117	0.000503461	0.000769083	0.000338725	0.00062177	0.000417633	0.000347598		WSN-HA	391	T	0.000617003	0.00162206	0.000881834	0.00142815	0.00253989	0.00123378	0.00111515	0.00187779
A2093-HA	392	G	0.000658018	0.000339697	0.000693275	0.000380402	0.000699757	6.41334e-05	0.00122181	0.000157055	0.000997009	0.000197161	0.00105417	0.000416892	0.000753329	0.000201667	0.000742528		0.000497216	0.000636726	0.000459041	0.000768433	4.21603e-05	0.00100928	0.000230904	0.00123276		WSN-HA	392	T	0.000515198	0.000534274	0.000184264	0.000730866	0.00049442	0.000555035	0.000463473	0.000850255
A2093-HA	393	G	0.000660097	0.000204827	0.000497587	0.000420216	0.000796887	0.000450132	0.000723428	0.000410328	0.00100165	0.000356746	0.000516038	0.000503018	0.00100263	0.000303746	0.000771318		0.000499451	0.000597117	0.000546127	0.000846838	0.000254011	0.00054479	0.000604314	0.000734839		WSN-HA	393	C	0.000385939	0.00059264	0.000644033	0.000797378	0.000606948	0.000735629	0.00104956	0.000860237
A2093-HA	394	A	0.00209603	0.0011327	0.00154139	0.00119437	0.00149961	0.0014936	0.00127153	0.00111383	0.00113751	0.00119861	0.00162315	0.0012257	0.00149721	0.000985556	0.00181369		0.00136433	0.00162559	0.00191156	0.00159109	0.00111454	0.00172844	0.00136935	0.00199513		WSN-HA	394	G	0.000672194	0.00101296	0.000458106	0.00108406	0.00091559	0.000969798	0.000286221	0.000699301
A2093-HA	395	T	0.00220814	0.00113931	0.00202922	0.00186198	0.00190922	0.00100836	0.00176699	0.000957152	0.00173833	0.000964204	0.00166306	0.00110221	0.00254893	0.000922698	0.00165513		0.00125622	0.00135	0.00101519	0.0019644	0.00102363	0.00131036	0.000936724	0.0014621		WSN-HA	395	A	0.000676241	0.000481979	0.000690735	0.000706589	0.00046003	0.00198682	0.000749452	0.00100675
A2093-HA	396	C	0.000666254	0.000890228	0.000452602	0.00134378	0.000803631	0.000966588	0.000393082	0.000949908	0.000556638	0.00083642	0.000960325	0.00100917	0.000899442	0.00125385	0.000751577		0.00128981	0.000731938	0.00100284	0.000583453	0.000631685	0.000746386	0.000600185	0.000547431		WSN-HA	396	A	0.000778841	0.000866645	0.00106565	0.00146042	0.00125268	0.000915461	0.000576768	0.00106724
A2093-HA	397	C	0.000141097	0.000237731	0.000544527	0.000456916	0.000279447	0.000448488	0.000277177	0.000314179	0.000299051	0.00047429	0.000378123	0.000292068	0.000376381	0.000403266	0.000291013		0.000397279	0.000467786	0.000543251	0.000306654	0.000421372	0.000386892	0.00055571	0.000424072		WSN-HA	397	A	0.000774144	0.000538648	0.000691117	0.000943786	0.000569659	0.000838985	0.000461388	0.000707643
A2093-HA	398	A	0.00032695	0.000609405	0.000147958	0.000721282	0.000603248	0.000511133	0.000551177	0.000627038	0.000447294	0.000787557	0.000834769	0.00108207	0.000485501	0.000804667	0.000579588		0.000643628	0.000549195	0.000416667	0.000420361	0.00042015	0.000347772	0.000737837	0.000345848		WSN-HA	398	T	0.000820668	0.00263057	0.00122112	0.00310316	0.00307748	0.00259334	0.000703276	0.00195735
A2093-HA	399	G	0.00079756	0.000510551	0.000494218	0.000343092	0.000512247	0.000546009	0.000719624	0.000472679	0.00064762	0.000276527	0.000757822	0.000669372	0.000885975	0.000404258	0.000661306		0.000797369	0.000424304	0.000461467	0.000805338	0.000423388	0.000813764	0.000186003	0.000654677		WSN-HA	399	A	0.000322977	0.00027046	0.000553199	0.000623108	0.000572082	0.000562924	0.000628895	0.000966331
A2093-HA	400	A	0.000468867	0.000541932	0.000445942	0.000379478	0.000557958	0.000127808	0.00027707	0.000344439	0.000474537	0.000669502	0.000459546	0.00041561	0.00044341	0.000469389	0.000609272		0.000347016	0.000552251	0.000333709	0.000422524	0.00126236	0.001433	0.000599493	0.000733053		WSN-HA	400	T	0.00137105	0.0033265	0.00109701	0.00347466	0.00340061	0.00309442	0.00142273	0.0039973
A2093-HA	401	T	0.00118483	0.000587422	0.001602	0.000659631	0.00179279	0.000881921	0.00196386	0.000864249	0.00179243	0.00076428	0.0016167	0.000720767	0.00179477	0.000650262	0.00259407		0.000455466	0.00146161	0.000297013	0.00205785	0.000599136	0.0020764	0.000754824	0.00218426		WSN-HA	401	T	0.0012314	0.0029721	0.0010429	0.00269037	0.00243929	0.00175646	0.000523225	0.00232174
A2093-HA	402	T	0.00109124	0.000797863	0.000750525	0.00058334	0.00112862	0.000623032	0.00123346	0.000674374	0.00184343	0.00104987	0.00144801	0.000639223	0.0010989	0.000584735	0.00125598		0.000699895	0.00128667	0.000210084	0.000929584	0.000550544	0.00129179	0.00018583	0.000935928		WSN-HA	402	T	0.00456778	0.00267827	0.00440356	0.00362419	0.00272309	0.00228609	0.00176866	0.0030903
A2093-HA	403	T	0.000755965	0.000897232	0.000898652	0.000464289	0.00135876	0.000618107	0.000893855	0.000894369	0.00143187	0.000602361	0.00106397	0.000677249	0.00122803	0.000649617	0.00146729		0.000449685	0.00124277	0.000293698	0.0014678	0.000296472	0.00125098	0.000372387	0.000930052		WSN-HA	403	C	0.00101004	0.00141558	0.00158265	0.00089595	0.000899184	0.00176903	0.000518583	0.00102407
A2093-HA	404	T	0.00182552	0.00189927	0.00121778	0.00154443	0.00129472	0.0017615	0.00216524	0.0021201	0.00197583	0.00143249	0.00244723	0.00142832	0.00207654	0.00184933	0.00174045		0.00192058	0.00170031	0.00139446	0.00205363	0.00145202	0.00162737	0.00204399	0.00194098		WSN-HA	404	C	0.00149419	0.000867773	0.00106733	0.000984604	0.000754446	0.000778017	0.00151163	0.00117293
A2093-HA	405	C	0.000671817	0.00227767	0.00050551	0.00196572	0.000618665	0.00240686	0.000908265	0.00240268	0.00112757	0.00228945	0.000747674	0.00201795	0.00138731	0.00173244	0.00119575		0.00264523	0.00065028	0.00269047	0.000430057	0.00301425	0.00193615	0.00190051	0.000236518		WSN-HA	405	C	0.00109681	0.000702817	0.000967519	0.000890128	0.000785462	0.00116173	0.00134369	0.000559114
A2093-HA	406	C	0.00101346	0.00402414	0.00106453	0.00447862	0.000957442	0.00426752	0.00108509	0.00471173	0.00170375	0.00444646	0.00128434	0.00368061	0.0012793	0.00489271	0.0012838		0.00325632	0.000828464	0.00199031	0.00125638	0.00296814	0.000914295	0.00254857	0.00118577		WSN-HA	406	A	0.000575154	0.000530026	0.000502742	0.000523317	0.000419903	0.000447859	0.000343899	0.000748055
A2093-HA	407	C	0.000615414	0.000512155	0.000449416	0.0003832	0.000423131	0.000322217	0.000448204	0.000569512	0.00058012	0.000596493	0.000572863	0.000419094	0.000582372	0.000507408	0.000508633		0.00109627	0.000514734	0.000545028	0.000270814	0.000506821	0.000312488	0.000557077	0.000310607		WSN-HA	407	A	0.000605636	0.00037037	0.000501048	0.000289763	0.000279574	0.000309757	0.00022805	0.000149142
A2093-HA	408	A	0.00056383	0.000542833	0.000445876	0.000684984	0.000373692	0.000671849	0.000388587	0.00072209	0.000699318	0.000788737	0.000703977	0.000291242	0.00104335	0.000603804	0.000929245		0.000494878	0.000765729	0.000916018	0.000422833	0.000713866	0.000349745	0.000551876	0.000578905		WSN-HA	408	G	0.000773221	0.00144185	0.000598665	0.00111368	0.00166054	0.00156593	0.00150882	0.00160546
A2093-HA	409	G	0.000845984	0.000305458	0.000692418	0.000304541	0.00060657	0.000384455	0.000610027	0.000282948	0.000597878	0.000276287	0.000811249	0.000291278	0.00101957	0.000201694	0.000715289		0.000447494	0.000765078	0.00045977	0.000999001	0.000422172	0.000930485	0.000324435	0.000924677		WSN-HA	409	G	0.000416987	0.000802654	0.000366989	0.00111274	0.000915235	0.00104131	0.00109738	0.000801804
A2093-HA	410	A	0.000184527	0.000640334	0.000292883	0.000453052	0.000275343	0.000158937	0.000217723	0.000498303	0.000294082	0.000704749	0.000532708	0.000620219	0.000479407	0.0005003	0.000885417		9.83865e-05	0.000460579	0.00066346	0.000453686	0.000711089	0.000496619	0.000320983	0.00030349		WSN-HA	410	A	0.000894797	0.00053042	0.00072996	0.000523119	0.000700992	0.00148332	0.00262962	0.00289219
A2093-HA	411	C	0.00042513	0.0004102	0.000149165	0.000344748	0.00018731	0.000386349	0.000557662	0.000569278	0.000426001	0.000715393	0.000435315	0.000419147	0.000445941	0.00050758	0.000372816		0.00105095	0.000640998	0.000881279	0.00042435	0.000763585	0.000272745	0.000884297	0.000271434		WSN-HA	411	A	0.000963763	0.000692705	0.000734956	0.00116788	0.000527816	0.00096792	0.000745028	0.0007506
A2093-HA	412	A	0.000416995	0.000572834	0.000195704	0.000188836	0.000322076	0.000635324	0.000382159	0.000622684	0.000368677	0.000821918	0.000614694	0.000703235	0.000524613	0.000733798	0.00041829		0.000295101	0.000629247	0.000497038	0.000303053	0.000501525	0.000458838	0.00054935	0.000456499		WSN-HA	412	A	0.000672194	0.000426099	0.00077764	0.00110668	0.000737411	0.000554074	0.000862912	0.000948814
A2093-HA	413	C	0.00090957	0.000341367	0.000652938	0.000613826	0.000474316	0.000225566	0.00067659	0.000505673	0.000657462	0.000396794	0.000658292	0.00050344	0.000765818	0.000304517	0.000727116		0.000753088	0.00082116	0.000925653	0.000738696	0.00106315	0.000707658	0.000700542	0.000821532		WSN-HA	413	G	0.000255738	0.00106581	0.0011895	0.000904925	0.000772526	0.000967753	0.000516559	0.000898248
A2093-HA	414	A	0.000186933	0.00095183	0.000344896	0.000877695	0.000371316	0.000513924	0.000275543	0.000535265	0.000720014	0.00102832	0.000834747	0.00062654	0.000859542	0.00043802	0.000605757		0	0.000295733	0.000291448	0.000457753	0.000420274	0.000578614	0.000598747	0.000575683		WSN-HA	414	T	0.000484387	0.00101474	0.000231171	0.000849916	0.00116324	0.000868387	0.000637903	0.00130274
A2093-HA	415	A	0.000372301	0.000778184	9.83574e-05	0.000568742	9.2614e-05	0.00070171	0.000329381	0.000562922	0.000296428	0.000550423	0.000617516	0.00045719	0.000659138	0.000602732	0.00102392		0.000592476	0.000716121	0.000249345	0.000495332	0.000628746	0.000153687	0.000413622	0.000382088		WSN-HA	415	T	0.000615963	0.00118057	0.000788424	0.00105665	0.00113074	0.000731172	0.000468439	0.000753617
A2093-HA	416	T	0.00113782	0.000581893	0.000900676	0.000769349	0.000661782	0.000484747	0.00112126	0.000601456	0.0014114	0.000677156	0.00142517	0.000421461	0.001256	0.000406973	0.00147544		0.00040012	0.000945911	0.000800404	0.00108645	0.000680099	0.00160639	0.0016295	0.0025716		WSN-HA	416	C	0.000580739	0.000698962	0.000876707	0.000411946	0.000496172	0.000279642	0.00098912	0.000251915
A2093-HA	417	C	0.000474428	0.000445786	0.00055033	0.000346167	0.000612976	0.000355722	0.000504541	0.000381158	0.000155117	0.000347913	0.000628828	0.000252706	0.000205208	0.000226292	0.000641952		0.00162941	0.000515066	0.00161957	0.000502513	0.0011656	0.000508806	0.00175914	0.000388969		WSN-HA	417	A	0.000542646	0.000743771	0.000912909	0.000988401	0.000560146	0.000379703	0.000684814	0.00114513
A2093-HA	418	T	0.000560224	6.79117e-05	0.000839672	0.000304959	0.000603416	0.000384406	0.000276953	0.000152822	0.000395984	0.000211141	0.001105	0.000250156	0.000427077	0.000138454	0.000419059		0.0005958	0.000719942	0.000458391	0.000762747	0.00046349	0.000423663	0.000555042	0.000997085		WSN-HA	418	T	0.000450958	0.00112721	0.000368681	0.00126303	0.000955076	0.000802064	0.000930774	0.000805924
A2093-HA	419	G	0.000835577	0.000718932	0.00042524	0.000317852	0.000435441	0.000403606	0.00040196	0.000461641	0.000552728	0.00038616	0.000944669	0.000884509	0.000621984	0.000330717	0.000650076		0.00043262	0.00040715	0.00031071	0.000437653	0.000377865	0.000853905	0.000351857	0.000478561		WSN-HA	419	G	0.000875742	0.00129206	0.00069483	0.00141677	0.00148963	0.00139904	0.000520141	0.00141264
A2093-HA	420	G	0.00105047	0.000442689	0.000331455	0.000261306	0.000269984	0.000218154	0.000528994	0.000358692	0.000463422	0.00028924	0.000875285	0.000544708	0.000494368	0.000260761	0.000648527		0.000265508	0.000407764	0.000311551	0.000494899	0.00041731	0.000319222	0.000307523	0.000362208		WSN-HA	420	G	0.00110207	0.00198914	0.00106339	0.00253209	0.00240274	0.00212862	0.00121888	0.00175747
A2093-HA	421	A	0.000170068	0.000292021	0.000188359	0.000278474	0.000227621	0.000283844	0.000175403	0.000271288	0.000703406	0.00030656	0.00028936	0.000140118	0.00027817	0.000432242	0.00011174		0.000121344	0.000162252	0.000254274	0.000246511	0.000167392	0.000176081	0.000287967	0.000151785		WSN-HA	421	C	0.00173577	0.00065739	0.00154415	0.00129257	0.00130241	0.000855432	0.00175193	0.00139075
A2093-HA	422	A	0.000210296	0.000461823	0.00018658	0.000296143	0.000143346	0.00034933	7.44491e-05	0.000422654	0.000507382	0.000363094	0.000395284	0.000239001	0.000392294	0.000465605	0.00023549		0.000215921	0.000221199	0.000310102	0.000225251	0.000248139	0.000278271	0.000370782	0.000262551		WSN-HA	422	C	0.00301254	0.00163675	0.00192128	0.00194454	0.00126035	0.00152623	0.00510503	0.00102359
A2093-HA	423	T	0.000168766	0.000222954	0.000140371	0.000148346	6.1632e-05	0.000133367	0.000224389	0.000372932	0.000445871	0.000229744	0.000123063	0.000139626	0.000372182	0.000138396	0.000515292		9.56251e-05	0.000161251	7.72589e-05	0.000358667	0.000103142	0.000192019	6.51905e-05	0.000263554		WSN-HA	423	C	0.000582619	0.000487778	0.000741359	0.000683101	0.000572021	0.00091672	0.000808594	0.000609044
A2093-HA	424	G	0.000714376	0.000308219	0.000605976	0.000444222	0.000512138	0.000382581	0.000595578	0.000405968	0.000546789	0.000343997	0.000668076	0.000219119	0.000446035	0.000431585	0.000569943		0.000287198	0.00054326	0.000328579	0.000413526	0.000309668	0.00043532	0.000304255	0.000600353		WSN-HA	424	A	0.00110157	0.000326584	0.00102022	0.000808335	0.00107855	0.000991888	0.000917958	0.000766754
A2093-HA	425	T	0.000336318	0.000445488	0.000536168	0.000259375	0.000265979	0.000349342	0.000594972	0.00033849	0.000470217	0.000114736	0.000613648	0.00023912	0.0005412	0.000241759	0.000527822		0.000216268	0.000421433	0.000717527	0.00101544	0.000331792	0.000469353	0.000239981	0.000506101		WSN-HA	425	A	0.000798263	0.000533589	0.000550282	0.000850814	0.00095171	0.000555286	0.000569606	0.000702494
A2093-HA	426	G	0.000654561	0.00051542	0.000304079	0.000390197	0.000656734	0.000333801	0.00047332	0.000356815	0.000574874	0.000384194	0.000342414	0.000400152	0.000479918	0.000450685	0.00061342		0.00096602	0.000645083	0.000780107	0.000509357	0.000749938	0.000646333	0.00129548	0.000489762		WSN-HA	426	C	0.0012657	0.000928252	0.00129636	0.00105004	0.00111515	0.000922509	0.00273574	0.000765658
A2093-HA	427	A	0.000441984	0.000495854	0.000419522	0.000425398	0.000409023	0.000465248	0.000496401	0.000422569	0.000305351	0.000439267	0.0006417	0.000477831	0.000414065	0.000517598	0.000514267		0.000620836	0.000461875	0.000309101	0.000225331	0.000433222	0.000469957	0.000303872	0.000619253		WSN-HA	427	C	0.000545922	0.000535733	0.000276014	0.00038205	0.000424598	0.000313884	0.000456908	0.000503297
A2093-HA	428	C	0.000190058	0.000274716	0.000351165	0.000222829	0.000308046	0.000250296	0.000323883	0.000203953	0.000421644	0.000306925	0.000465932	0.00031993	0.000351932	0.000294842	0.000334569		0.000288704	0.000301975	0.0004073	0.00024508	0.00047704	0.000366633	0.000306051	0.000433194		WSN-HA	428	A	0.000383056	0.000484235	0.000457875	0.000944649	0.00109851	0.000769338	0.000628428	0.00090735
A2093-HA	429	T	0.000719318	0.000274217	0.000657617	0.000240884	0.000535663	0.000233162	0.000649334	0.00016938	0.000614408	0.000210559	0.000439307	0.000299144	0.000823116	0.000276597	0.000754822		0.000385301	0.000727905	0.000291483	0.000661388	0.00026967	0.000367518	0.000328386	0.000642261		WSN-HA	429	C	0.000323845	0.000544425	0.000278526	0.00053765	0.000537403	0.000884611	0.000754673	0.000816952
A2093-HA	430	T	0.000443422	0.000274269	0.000608728	0.000315212	0.000308585	0.0003333	0.000224428	0.000339046	0.000549359	0.000210716	0.00048011	0.000219508	0.000490808	0.000380643	0.000432478		0.000239682	0.000524722	0.000251358	0.000527585	0.000144649	0.000402274	0.000239563	0.000527575		WSN-HA	430	A	0.000773221	0.000978101	0.00119904	0.00134553	0.00106986	0.000883642	0.000917694	0.000967906
A2093-HA	431	A	0.000335697	0.000273481	0.000232385	0.000295596	0.000163245	0.000182624	0.000371094	0.000388487	0.00031664	0.000400901	0.000516536	0.000278529	0.000486695	0.000413586	0.000290625		0.000286266	0.000300342	0.000308238	0.000299749	0.000206139	0.000243115	0.000346876	0.000224559		WSN-HA	431	C	0.00022642	0.00027011	0.000324284	0.000296815	0.000426561	0.000317013	0.000460909	0.000507537
A2093-HA	432	C	0.000799916	0.000462527	0.000654619	0.00079637	0.000450635	0.000499168	0.000795169	0.000508156	0.00101816	0.000631518	0.000628733	0.000498495	0.00108444	0.000794748	0.000876144		0.000766045	0.000542506	0.00065731	0.000583837	0.0004341	0.000575133	0.000630613	0.00056356		WSN-HA	432	A	0.00101367	0.00104909	0.000983699	0.00170695	0.00123717	0.00136705	0.00115848	0.00114066
A2093-HA	433	A	0.000507121	0.000360107	0.000398154	0.000222457	0.000411404	0.000333006	0.000723156	0.000220283	0.000600317	0.000248909	0.000699397	0.000339416	0.000555538	0.000190414	0.000195081		0.000263152	0.000443736	0.000270631	0.000302429	0.000227338	0.000506993	0.000217193	0.000320368		WSN-HA	433	T	0.00138495	0.0026474	0.0012728	0.00255988	0.00229033	0.00205206	0.00426298	0.00616676
A2093-HA	434	G	0.000231774	0.000376203	0.000444008	0.00036972	0.000348704	0.000265745	0.000372467	0.000321141	0.000420441	0.000305694	0.000286999	0.000378155	0.000404574	0.000310575	0.000222584		0.000622919	0.000241322	0.000425936	0.000207125	0.000434055	0.000226363	0.000456889	0.000262704		WSN-HA	434	T	0.00121651	0.00236719	0.00155199	0.00214839	0.00253293	0.00221128	0.00209631	0.00185109
A2093-HA	435	T	0.000485099	0.000188896	0.0005608	0.000297067	0.00047194	0.000316915	0.000597431	0.000186773	0.000560981	0.000306807	0.000492672	0.000419488	0.000617836	0.000398579	0.000584803		0.00052711	0.000422493	0.000289894	0.000471245	0.000454423	0.000488477	0.000565439	0.000432128		WSN-HA	435	C	0.000581283	0.000542977	0.000600545	0.000535826	0.000785434	0.000460829	0.00106126	0.000814996
A2093-HA	436	G	0.000466131	0.000652081	0.00051602	0.000778874	0.00070093	0.000549899	0.000749269	0.000627374	0.00101335	0.000690369	0.000563938	0.000359382	0.000717883	0.000726895	0.000699917		0.000941983	0.000667044	0.000723377	0.000397471	0.000790497	0.000647963	0.000899182	0.000698087		WSN-HA	436	A	0.00136222	0.000932887	0.00144085	0.00139002	0.00136986	0.00142516	0.00186437	0.00149039
A2093-HA	437	G	0.00121189	0.00061912	0.000847338	0.000855034	0.000785887	0.000618161	0.0011543	0.000766114	0.00142986	0.00109742	0.00103413	0.000580871	0.000891007	0.000989583	0.000857524		0.00136246	0.000689963	0.00117555	0.000625272	0.00106791	0.000527185	0.00154556	0.000718894		WSN-HA	437	A	0.000959294	0.00102531	0.00087188	0.00153723	0.00102455	0.00104836	0.000743494	0.000907945
A2093-HA	438	G	0.00127556	0.000756131	0.00103449	0.000910172	0.00111704	0.00104983	0.00120485	0.00101909	0.0015324	0.000824861	0.00113169	0.000639501	0.00140671	0.000761997	0.00127596		0.00114155	0.00131902	0.000664985	0.00064344	0.000940773	0.000930821	0.00110028	0.000795334		WSN-HA	438	C	0.000511427	0.000535418	0.000366133	0.000761615	0.000421348	0.000557181	0.000628823	0.000601775
A2093-HA	439	A	0.000760424	0.000546831	0.000490998	0.000831547	0.000781893	0.000480985	0.000722327	0.00065855	0.00115928	0.000610571	0.000848304	0.000437663	0.00104503	0.000603376	0.000878208		0.000432183	0.000725894	0.000660451	0.0005088	0.000455732	0.000855716	0.000567624	0.000790038		WSN-HA	439	G	0.00077821	0.00141182	0.000325098	0.00134084	0.00138637	0.00155148	0.000693642	0.00167445
A2093-HA	440	C	0.000612266	0.000394525	0.000328046	0.000333785	0.000534221	0.000532863	0.000448408	0.000356216	0.000499002	0.000421884	0.000630482	0.000399505	0.000469759	0.000449913	0.000739686		0.000358732	0.000564402	0.00040539	0.000602705	0.000577892	0.000506533	0.000455729	0.000508436		WSN-HA	440	G	0.000518286	0.00184282	0.000694991	0.00145461	0.00170752	0.00130447	0.000463285	0.0012197
A2093-HA	441	A	0.00042061	0.000393708	0.00025668	0.000295957	0.000286586	0.000382193	0.000446872	0.000422754	0.000483836	0.000305892	0.000450721	0.000477964	0.000424692	0.000276525	0.000360921		0.000477989	0.000401937	0.000212396	0.00041334	0.000329897	0.000504523	0.000260355	0.000225145		WSN-HA	441	A	0.00107268	0.00233087	0.00106912	0.00251599	0.00207612	0.00274279	0.00266146	0.00285744
A2093-HA	442	A	0.000210544	0.000342185	0.00032682	0.00040676	0.000327768	0.000299187	0.000471968	0.000287483	0.000485915	0.000535803	0.000437745	0.000278968	0.000350926	0.000466458	0.000306104		0.00026295	0.000302151	0.000328464	0.000263708	0.000330013	0.000331432	0.000282394	0.000225251		WSN-HA	442	G	0.000579169	0.00101953	0.00050591	0.000880954	0.00105615	0.000870474	5.76269e-05	0.000704722
A2093-HA	443	G	0.000591266	0.000479912	0.000304443	0.000203976	0.000493736	0.000333178	0.000349293	0.00045772	0.000640098	0.000555609	0.000618701	0.00059897	0.000715873	0.00039813	0.00058747		0.000529101	0.000302639	0.000349447	0.000452975	0.000436019	0.000384669	0.000481043	0.000339009		WSN-HA	443	T	0.000611109	0.00150546	0.000276842	0.000971131	0.00105977	0.00080504	0.000459058	0.000856509
A2093-HA	444	C	0.000637565	0.000291916	0.000660658	0.000352721	0.000496288	0.000316719	0.000526831	0.000288635	0.000631802	0.000345132	0.000747043	0.000419824	0.000751444	0.000381137	0.000562406		0.0012239	0.000670405	0.000852069	0.000627043	0.00066232	0.000790986	0.000587416	0.00079713		WSN-HA	444	A	0.000477145	0.000264873	0.000683995	0.000551268	0.000800334	0.000344127	0.00114266	0.00039716
A2093-HA	445	A	0.000465914	0.00039525	0.000187701	0.000352898	0.000473651	0.000400447	0.000675659	0.000237832	0.000550125	0.000498677	0.000564738	0.00033983	0.000587538	0.000329324	0.00041971		0.000531902	0.000444714	0.000370219	0.000435482	0.000333354	0.00056097	0.00090094	0.000510387		WSN-HA	445	A	0.000507646	0.000630815	0.000636277	0.000546244	0.000552048	0.00058076	0.000850967	0.000690301
A2093-HA	446	A	0.000466715	0.000480844	0.000470278	0.000352649	0.00053719	0.000383474	0.00037562	0.000509494	0.000806214	0.000517638	0.000676011	0.000779532	0.000801496	0.000485269	0.000854067		0.00112105	0.000588486	0.00139533	0.000643403	0.00195362	0.00149277	0.0010416	0.000682193		WSN-HA	446	C	0.000257757	0.000432246	0.000739747	0.000354694	0.000460879	0.000385762	0.000401261	0.000303736
A2093-HA	447	A	0.000746316	0.000465108	0.000756877	0.000687732	0.000622226	0.000585451	0.000452364	0.000459786	0.000758442	0.000537934	0.000944418	0.000681144	0.000847958	0.000747618	0.00102615		0.000673206	0.00099707	0.000543689	0.000742362	0.000519642	0.000829773	0.000657304	0.000800931		WSN-HA	447	A	0.00129475	0.00120495	0.00138715	0.00144404	0.00121956	0.00124409	0.00156033	0.00169205
A2093-HA	448	G	0.000383338	0.000224653	0.00033043	7.45976e-05	0.000455279	0.000117495	0.000276563	0.000188153	0.000422849	0.000153837	0.000360585	0.000241099	0.000385881	0.000279096	0.000378926		0.00024115	0.000508761	0.000486722	0.000437628	0.000625234	0.000634518	0.000242035	0.000456821		WSN-HA	448	G	0.000288397	0.000850747	0.000412787	0.000992498	0.000872387	0.000865022	0.000691045	0.00104707
A2093-HA	449	C	0.000707532	0.00022535	0.000593528	0.000224601	0.000604368	0.000118004	0.000733434	8.59225e-05	0.000554417	0.000135289	0.000432743	0.000121046	0.000656811	0.000192648	0.000636168		0.000654577	0.00077743	0.00162382	0.00210732	0.000734708	0.000497053	0.000730056	0.000746969		WSN-HA	449	T	0.000550197	0.000703577	0.000511271	0.00133345	0.00106406	0.000982766	0.0155963	0.000858542
A2093-HA	450	A	0.000673752	0.000245705	0.000723415	0.000265126	0.00069763	0.000187697	0.000640779	0.000330815	0.000748916	0.000351446	0.000769428	0.000306154	0.000858634	0.000283487	0.000663245		0.00482153	0.000708481	0.00500258	0.000661479	0.00476312	0.000648508	0.00432803	0.000486296		WSN-HA	450	A	0.00073405	0.000213117	0.000867976	0.00049651	0.000628009	0.000311473	0.000515405	0.000349389
A2093-HA	451	T	0.000347155	0.00162209	0.000312556	0.0016218	0.000480983	0.00117643	0.000318834	0.00128539	0.000634602	0.000891199	0.000252143	0.00141475	0.000560655	0.0016704	0.00056556		0.000184655	0.000231705	0.000467542	0.00033621	0.000323834	0.000351415	0.000287474	0.000592505		WSN-HA	451	T	0.00100882	0.00141205	0.00121184	0.00142759	0.00149594	0.00187425	0.00115929	0.00132168
A2093-HA	452	G	0.000420216	0.000206775	0.000132679	0.000287801	0.00032961	0.00024178	0.00045108	0.000146499	0.000313169	0.000222288	0.000138007	0.000152602	0.000410097	0.00035495	0.000440529		0.000508623	0.00015294	0.000395683	0.00011091	0.000242669	0.000348929	0.000616345	0.000293083		WSN-HA	452	C	0.000352259	0.000481052	0.000183436	0.000263273	0.000524751	0.000173641	0.000458663	0.000400842
A2093-HA	453	T	0.000384734	0.00031115	0.000444286	0.000541692	0.000405739	0.000623614	0.000499478	0.000662227	0.000735719	0.000557704	0.000555864	0.000574537	0.000660352	0.000427807	0.00082877		0.000835422	0.000769793	0.000505707	0.000633454	0.000649562	0.000957304	0.000741901	0.000368881		WSN-HA	453	A	0.000477388	0.000317999	0.000228102	0.00046397	0.000624458	0.000825821	0.0026799	0.00307815
A2093-HA	454	T	0.000577389	0.000345411	0.000399947	0.000216325	0.000331272	0.000380966	0.000407997	0.000330469	0.000209825	7.42583e-05	0.000417397	0.000306103	0.000247005	0.000320342	0.000413907		0.000463263	0.000230362	0.000361454	0.000223223	0.00052779	0.000414739	0.000495479	0.000405829		WSN-HA	454	T	0.0005753	0.00123463	0.00045775	0.000969419	0.00130126	0.000802764	0.000172305	0.000907945
A2093-HA	455	C	0.00108221	0.000276367	0.00151657	0.000252261	0.0012962	0.000242332	0.000638832	0.000183601	0.00134785	0.000185611	0.00125443	0.000114727	0.00128543	0.000106777	0.000922976		0.000510725	0.000654022	0.000436649	0.000935034	0.0009826	0.00128287	0.000412967	0.000740138		WSN-HA	455	G	0.000511395	0.00117943	0.000549879	0.00120447	0.000807244	0.0010789	0.000459664	0.000702494
A2093-HA	456	A	0.000692681	0.000897728	0.000578601	0.000685154	0.000884401	0.00083068	0.00104408	0.00073408	0.000920931	0.000705402	0.00127827	0.000726466	0.00136167	0.000676397	0.000532607		0.00177894	0.00119171	0.00127686	0.000633312	0.00115023	0.000924715	0.00302628	0.00195688		WSN-HA	456	C	0.000483434	0.00043344	0.000554042	0.000683121	0.000460797	0.000281423	0.000693441	0.00030389
A2093-HA	457	G	0.000229779	0.000103541	8.86289e-05	0.000179992	0.000109701	0.000103699	0.000586246	0.000183318	0.000183308	0.00018535	0.000138427	0.000229218	0.000184612	0.000106621	5.8751e-05		0.000327042	0.000268539	0.000217336	0.000148263	0.000327547	0.000286296	0.000206586	0.000110209		WSN-HA	457	T	0.00101417	0.00207843	0.00117173	0.00210362	0.00179211	0.00206171	0.000982432	0.00148863
A2093-HA	458	A	0.000501717	0.000657758	0.000760286	0.0007952	0.000851947	0.000312554	0.00086667	0.000552629	0.000870598	0.000558659	0.000697837	0.000804875	0.00101542	0.000499536	0.000889284		0.0017949	0.000931207	0.00145991	0.00104724	0.00124953	0.000607631	0.00106605	0.000743439		WSN-HA	458	C	0.00153565	0.000708833	0.00140812	0.000928978	0.00138924	0.000991993	0.00175131	0.000613089
A2093-HA	459	T	0.000383362	0.000207111	0.000443086	0.000359984	0.000366582	0.000311246	0.000271444	0.000330166	0.00062819	0.000333655	0.000332585	0.000305717	0.000534067	0.000462189	0.000294829		0.000230012	0.000421117	0.00057395	0.000482984	0.00024218	0.000636598	0.000286123	0.000331162		WSN-HA	459	C	0.00203285	0.000761532	0.00187617	0.000864562	0.00085388	0.000777275	0.00198436	0.00198595
A2093-HA	460	T	0.00011542	0.000207311	0.000311485	0.000324687	0.000479051	0.000277066	0.000317951	0.000477608	0.000236376	0.000334386	0.000222891	0.000382775	0.000411802	0.000355999	0.000266005		0.000230979	0.000346114	0.000287656	0.000372259	0.000364697	0.000287191	0.00262996	0.00336165		WSN-HA	460	C	0.000453427	0.000324394	0.000418099	0.000266375	0.000282546	0.000351087	0.000172871	0.000607226
A2093-HA	461	C	0.000650469	6.91706e-05	0.000486274	0.000180349	0.000475894	0.00027698	0.000542373	0.00014701	0.000705274	0.000297155	0.000774401	0.000497836	0.000799049	0.000356125	0.000618447		0.000231524	0.000497246	0.000396454	0.000518327	0.0002442	0.000763286	0.000247443	0.000293869		WSN-HA	461	A	0.00116686	0.000432269	0.000837015	0.000829728	0.000705816	0.000491314	0.000459216	0.000710119
A2093-HA	462	A	0.000882884	0.000517634	0.00080332	0.000971817	0.00095948	0.000587869	0.000544316	0.000550297	0.00131579	0.000741427	0.0012787	0.000955219	0.00150892	0.000817429	0.00112426		0.000509684	0.00123395	0.000540424	0.000743826	0.000446429	0.000988836	0.000246711	0.0011462		WSN-HA	462	T	0.000973268	0.00201382	0.000698747	0.0022671	0.00201699	0.00236816	0.000753361	0.00234085
A2093-HA	463	T	0.000152888	0.000241504	0.000221504	0.000251853	0.000367107	0.000276453	0.000362138	0.000293309	0.000522944	7.40549e-05	0.00027777	0.000190949	0.000513748	0.000497318	0.000295151		0.000414957	0.000382863	0.000179527	0.000370769	0.000364166	0.000476584	0.000368777	0.000404873		WSN-HA	463	A	0.000512279	0.000811732	0.000504796	0.000830959	0.000773694	0.000878611	0.000628967	0.00106012
A2093-HA	464	T	0.000384645	0.0001727	0.000399343	0.00010812	0.000368134	0.000242206	0.000181431	7.3416e-05	0.000447298	0.000296791	0.000390571	0.000305869	0.000556919	0.000320102	0.000503256		0.000416686	0.000500655	0.000252334	0.00033527	0.000324451	0.000383068	0.000329245	0.000332853		WSN-HA	464	G	0.00123249	0.00178369	0.00284488	0.00145103	0.00137025	0.00147405	0.00188257	0.00151263
A2093-HA	465	C	0.000460123	6.90179e-05	0.000531891	0	0.000623624	0.000207411	0.000407461	7.33487e-05	0.000655153	0.00022237	0.000610264	0.00011453	0.000575824	0.000284121	0.000797236		0.000277971	0.000421973	0.000469534	0.000519038	0.000650248	0.000860558	0.000453365	0.000442315		WSN-HA	465	G	0.00137633	0.0022256	0.00291271	0.00202369	0.00155334	0.0016599	0.00133341	0.00177656
A2093-HA	466	T	0.000385802	0.000517188	0.000534688	0.000395826	0.000480929	0.000242005	0.000728664	0.000623373	0.000687013	0.000111198	0.00044699	0.000267359	0.000703613	0.000568323	0.000475229		0.00041744	0.000539457	0.000542888	0.000672219	0.000569175	0.000544226	0.000744048	0.000555761		WSN-HA	466	G	0.00123791	0.00212095	0.00210408	0.00229823	0.00204882	0.00208628	0.00218793	0.00167182
A2093-HA	467	A	0.000884309	0.000552353	0.00111349	0.000504341	0.000664182	0.000450185	0.000635266	0.000660817	0.000630998	0.00059378	0.000972276	0.000688047	0.000824946	0.000640501	0.00103297		0.000835926	0.000886696	0.000615563	0.00107867	0.000569592	0.000701352	0.000289017	0.000850246		WSN-HA	467	G	0.000901713	0.00188283	0.000646771	0.00176835	0.000978747	0.00136392	0.00145172	0.00140838
A2093-HA	468	C	0.000729787	0.000172449	0.00048928	0.000287635	0.00073524	0.00010367	0.000635555	0.000366448	0.000866961	0.000185137	0.000777843	0.000305402	0.000907647	0.000177525	0.00115231		0.000553889	0.000959177	0.000252134	0.000670092	0.000405154	0.000860805	0.000205389	0.000627584		WSN-HA	468	A	0.000484527	0.000320034	0.000417401	0.000501253	0.000629987	0.000592314	0.00133729	0.000606336
A2093-HA	469	A	0.000420152	0.000828072	0.000531373	0.000576182	0.000439818	0.000587828	0.000632283	0.000769992	0.00125349	0.000926338	0.000771711	0.000954927	0.000983707	0.000675363	0.000646678		0.000691308	0.000802323	0.000933003	0.000960437	0.000646491	0.000695982	0.000532111	0.000696864		WSN-HA	469	A	0.000517866	0.000584019	0.000511675	0.000638144	0.000309864	0.000482143	0.000684463	0.00049581
A2093-HA	470	G	0.00026859	0.000311053	0.000444109	0.000252443	0.000293988	0.000103946	0.000180946	0.000477362	0.000314779	0.000148489	0.0002491	0.000344339	0.00026766	0.000355885	0.000383187		4.61872e-05	0.000345264	0.0001439	0.000259817	0.00024266	0.000127291	0.000122981	0.000147476		WSN-HA	470	A	0.000519869	0.000373752	0.00125862	0.000466649	0.000656372	0.000381309	0.00114064	0.000946592
A2093-HA	471	A	0.000420361	0.00065576	0.00061862	0.000828202	0.000402621	0.000588093	0.000630006	0.00040367	0.000573589	0.000370892	0.000743494	0.000917151	0.00069675	0.000676084	0.000498753		0.000690958	0.000803366	0.000790798	0.000997414	0.000647171	0.000538571	0.000531741	0.00040293		WSN-HA	471	A	0.000940429	0.000374032	0.000558919	0.000528417	0.000693866	0.000591716	0.000455814	0.000200662
A2093-HA	472	A	0.000651815	0.000655715	0.000487827	0.000828232	0.000440626	0.000656849	0.000496995	0.000476942	0.000757912	0.000630073	0.000553021	0.000725717	0.00067851	0.000852757	0.000530441		0.000509472	0.000498199	0.000575519	0.00114683	0.000445434	0.00047669	0.000492935	0.000991772		WSN-HA	472	A	0.024193	0.00617582	0.0210045	0.0238137	0.0272873	0.0191052	0.0247293	0.0261467
A2093-HA	473	G	0.000307243	0.000345113	0.000221553	0.000324021	0.0002202	0.000276558	0.000271272	0.000366972	0.000288169	0.000185371	0.000332116	0.00038219	0.000308655	0.000497442	0.000265205		0.000231203	0.000498849	0.000287832	0.000370535	0.000162035	0.000190852	0.000534122	0.000588668		WSN-HA	473	G	0.000675372	0.00091021	0.000646562	0.0013483	0.000657508	0.000661652	0.000629867	0.0011523
A2093-HA	474	C	0.000343708	0.000207197	0.000397491	0.000252061	0.000146156	0.000380689	0.000540833	0.000293632	0.000391195	0.00029656	0.000551907	0.000267584	0.0005739	0.000213409	0.000968623		0.000694187	0.0003056	0.000468182	0.000405859	0.000364978	0.000380481	0.000575563	0.000403122		WSN-HA	474	C	0.000607397	0.00139395	0.000734282	0.00114467	0.000624436	0.000557084	0.000798403	0.000901713
A2093-HA	475	A	0.000884854	0.000276654	0.000488498	0.00046928	0.000773566	0.000554631	0.000590748	0.000625	0.0010251	0.000854479	0.00110982	0.000574207	0.00103248	0.000427807	0.000857658		0.000787511	0.000655662	0.000720539	0.00100402	0.000608273	0.000893199	0.000700222	0.000812918		WSN-HA	475	A	0.000702718	0.000749987	0.000732332	0.000732579	0.000725614	0.000417174	0.000512967	0.00049995
A2093-HA	476	T	0.000385743	0.000103588	0.000222856	0.000144035	0.000444198	0.000242131	0.000273648	0.000330009	0.000662217	0.000111189	0.000279057	0.000305705	0.000561786	0.000391153	0.000565325		0.00013914	0.000501989	0.000325109	0.000485183	0.000365052	0.000513067	0.000288946	0.000519095		WSN-HA	476	G	0.000192332	0.00112221	0.00022998	0.0012303	0.000724638	0.000903185	0.000458479	0.00104649
A2093-HA	477	G	0.000115323	0.000241646	0.000311776	0.000360244	0.000405276	0.000311548	0.000181159	0.000256834	0.000315582	0.00029678	0.000611281	0.00011471	0.000701754	0.000391389	0.000236023		0.000416127	0.000154024	0.000647622	0.000558389	0.000485771	0.000478316	0.000451245	0.00103332		WSN-HA	477	T	0.000224266	0.000586073	0.000918738	0.000787195	0.00127323	0.000623096	0.000403179	0.000697246
A2093-HA	478	A	0.000579486	0.000868025	0.000581551	0.000869187	0.000813489	0.000556541	0.000683029	0.000552914	0.000845152	0.000670641	0.00100281	0.000653544	0.00103694	0.000715384	0.000712568		0.000795768	0.00100545	0.000946177	0.0010463	0.00069578	0.00086594	0.000788971	0.00100174		WSN-HA	478	T	0.000714727	0.000864071	0.000371885	0.00106607	0.00094254	0.000842401	0.00118189	0.00100888
A2093-HA	479	G	0.000115416	0.00010376	0.000222737	0.000216458	0.000110603	0.000173148	0.000181439	0.00029415	0.000500303	0.000259914	0.000166339	0.000114806	0.000268723	3.56075e-05	8.87548e-05		0.000507216	0.000423876	7.17206e-05	0.000149031	0.00024218	0.000127555	0.000122534	0.000369549		WSN-HA	479	T	0.000161368	0.000697762	0.000323311	0.000677607	0.000692329	0.00076615	0.00872945	0.000702177
A2093-HA	480	A	0.000933598	0.000940079	0.000631484	0.000436142	0.00100916	0.00062779	0.00101145	0.00114721	0.00136051	0.000748055	0.00120895	0.000578035	0.00108873	0.000967291	0.000989327		0.00102545	0.00148246	0.000653666	0.00101622	0.000693708	0.000968992	0.000579135	0.00145713		WSN-HA	480	T	0.000548175	0.000588645	0.000185065	0.00105525	0.000898131	0.000626283	0.000690807	0.000551517
A2093-HA	481	T	0.000349773	0.000276826	0.000404167	0.000361167	0.000335208	0.000416132	0.000183511	0.000294031	0.000292873	0.000223073	0.000421739	0.000230282	0.000544457	0.000213934	0.000359206		0.000326188	0.000465495	0.00050861	0.000827908	0.000163439	0.000516212	0.00041468	0.000335208		WSN-HA	481	T	0.000385505	0.000428036	0.000323296	0.000437841	0.00079152	0.000693409	0.0004594	0.000548711
A2093-HA	482	G	0.000193013	0.000172741	0.000178094	0.000180102	0.000331773	0.000207771	0.00022748	0.000403655	0.000368654	0.000222626	0.000222445	0.000229498	0.00020671	0.000355417	0.000355387		0.000370062	0.000308428	0.000323892	0.000297564	0.000202569	0.000191528	0.000164339	0.000332582		WSN-HA	482	A	0.000764331	0.000638468	0.000869804	0.000698243	0.000786029	0.000688563	0.000341608	0.000742685
A2093-HA	483	G	0.000501524	0.000276606	0.000447247	0.000252625	0.000444017	0.000450497	0.000136805	0.000330907	0.000713418	0.000483128	0.000446965	0.000267922	0.000559945	0.000320867	0.000445395		0.000602996	0.00046472	0.000396697	0.000411107	0.000324728	0.000609033	0.000247066	0.000259837		WSN-HA	483	C	0.000224618	0.000161256	0.000230766	0.000323358	0.000345638	0.000453009	0.000513084	0.00045106
A2093-HA	484	T	0.00038546	0.000379808	0.00040098	0.000504123	0.000480467	0.000207541	0.000545827	0.000293578	0.000948942	0.000444972	0.0005846	0.000306079	0.000704722	0.000355669	0.000711132		0.000277431	0.000346167	0.000360399	0.000671692	0.000486697	0.000864	0.000617233	0.000481214		WSN-HA	484	A	0.000546536	0.000701035	0.000738757	0.00100601	0.000971615	0.00052521	0.000404648	0.000755858
A2093-HA	485	T	0.000424924	0.000310956	8.93855e-05	0.000360373	0.000481713	0.000380768	0.000410023	0.000440529	0.000739391	0.000296879	0.000473551	0.000306138	0.000476486	0.000355923	0.000565358		0.000507919	0.000231714	0.000432308	0.000933289	0.000365393	0.000640697	0.000369898	0.000705166		WSN-HA	485	G	0.000256476	0.000266553	0.000414861	0.000994094	0.000550036	0.000381164	0.000343289	0.000348971
A2093-HA	486	G	0.000308797	0.000414207	0.000446249	0.000324137	0.000369331	0.000415153	0.000364033	0.000366905	0.000553535	0.000185432	0.000334775	0.000420747	0.000538403	0.000497937	0.000354599		0.000738041	0.000309095	0.000215851	0.000335633	0.000404433	0.000607475	0.000655362	0.000407317		WSN-HA	486	A	0.000512689	0.000645821	0.00087598	0.000708236	0.000761219	0.00807636	0.000113798	0.000601805
A2093-HA	487	A	0.000420731	0.000483208	0.000751614	0.000359919	0.000550216	0.000311322	0.000676651	0.000586704	0.000810648	0.000667384	0.000855125	0.000764146	0.000903435	0.00103122	0.000558331		0.00356633	0.000650071	0.00400936	0.000739399	0.00249377	0.000507598	0.00313042	0.000441258		WSN-HA	487	A	0.000645974	0.00130484	0.00148955	0.00164184	0.00164704	0.00148342	0.00133225	0.00111777
A2093-HA	488	C	0.000888031	0.000449081	0.00120552	0.000396296	0.00088718	0.000277181	0.00109474	0.000330639	0.00127146	0.000705349	0.00125705	0.000344498	0.00122653	0.000463144	0.00143015		0.000884997	0.00108317	0.000618272	0.00112562	0.00061252	0.0012865	0.000662828	0.00122626		WSN-HA	488	A	0.000580514	0.00059695	0.00106467	0.000684442	0.000454657	0.000422431	0.000286418	0.000506355
A2093-HA	489	C	0.000737291	0.000450794	0.0010732	0.000469365	0.00118453	0.00027772	0.000686248	0.0004055	0.00145792	0.000409348	0.00129177	0.000460493	0.00143879	0.000356875	0.00119664		0.000983883	0.00116374	0.000766228	0.00104991	0.000533859	0.000869033	0.000834202	0.00122896		WSN-HA	489	T	0.000619821	0.00146707	0.000893487	0.00188234	0.00189241	0.000670838	0.000461255	0.00146902
A2093-HA	490	C	0.000847948	0.000345113	0.000669045	0.000468148	0.000774708	0.000207612	0.000682501	0.000220119	0.000763359	0.000333581	0.000862909	0.000458768	0.000725735	0.000355442	0.000712018		0.000560512	0.000577056	0.000580215	0.000820742	0.000450598	0.000639243	0.000706743	0.000740905		WSN-HA	490	T	0.000328375	0.000590732	0.000279148	0.00118554	0.000602855	0.000576183	0.00023601	0.000619489
A2093-HA	491	A	0.000616333	0.000622493	0.000579219	0.00075733	0.00118199	0.000624068	0.000592066	0.000514838	0.000816219	0.000594398	0.00111315	0.000804382	0.0012837	0.00042767	0.00148074		0.0037569	0.00123485	0.00411843	0.00134243	0.00303244	0.000799054	0.00435224	0.00140533		WSN-HA	491	T	0.000130683	0.000346718	0.000128736	0.000324702	0.00013574	0.000263472	0.000141329	0.000225023
A2093-HA	492	A	0.00053749	0.000553289	0.000532269	0.000577284	0.000698221	0.000624241	0.000679532	0.000441095	0.00065548	0.000408785	0.000831808	0.000383142	0.00092667	0.000391919	0.00100393		0.000513635	0.000767695	0.000471989	0.000630962	0.000530612	0.000478591	0.000455505	0.000627515		WSN-HA	492	G	0.000459687	0.000176037	0.000494975	0.000370345	0.000204118	0.000322784	0.000424108	0.000349492
A2093-HA	493	A	0.000462535	0.000727197	0.000713935	0.000830295	0.000738225	0.0005549	0.000454835	0.000662739	0.00097525	0.000595105	0.000558036	0.000498734	0.000972139	0.000677966	0.00068229		0.000696379	0.000966109	0.000649444	0.0011179	0.000528563	0.00115145	0.000247688	0.000962642		WSN-HA	493	C	0.000245696	0.000174072	0.000258226	0.000326349	0.000297688	0.00022277	0.000352187	0.000327085
A2093-HA	494	A	0.000462072	0.000726317	0.000666578	0.000757548	0.000627677	0.000831514	0.000725624	0.000551552	0.000972711	0.000669244	0.00139268	0.00107276	0.00117907	0.000855768	0.00222058		0.000832909	0.00146396	0.00100734	0.00118981	0.000770541	0.001184	0.000698095	0.00100033		WSN-HA	494	T	9.80809e-05	0.000151933	0.000150327	0.000135897	0.000188794	0.00036039	9.37141e-05	0.000101904
A2093-HA	495	G	0.000115709	0.000241896	8.9214e-05	0.000324617	0.000406669	6.92521e-05	0.000182042	0.000257239	0.000526648	0.000297089	0.000473472	0.000152958	0.000496288	0.00014245	0.000266596		0.00046134	0.000540624	0.000467525	0.000746575	0.00032411	0.000192135	0.00024562	0.000148055		WSN-HA	495	A	0.000244161	0.000301069	0.000320424	0.000214999	0.000254562	0.000275062	0.000163678	0.000161996
A2093-HA	496	A	0.000537511	0.000483743	0.000487827	0.000577013	0.000736214	0.000727122	0.000679933	0.000698144	0.000787753	0.000408542	0.000887607	0.00176151	0.00105205	0.000570085	0.00100354		0.000323834	0.000692148	0.00133189	0.00170813	0.000567284	0.000829134	0.000616118	0.000628094		WSN-HA	496	T	0.00032692	0.00032338	0.000150144	0.000337245	0.00037596	0.000317592	0.000493247	0.000324583
A2093-HA	497	A	0.000649971	0.000896552	0.000264644	0.00064697	0.000292547	0.000483375	0.000629865	0.000585973	0.000546903	0.00103612	0.000715958	0.000686997	0.00075725	0.000638683	0.00137757		0.000689782	0.000496126	0.000250734	0.000626728	0.000322919	0.000919001	0.000654102	0.000805418		WSN-HA	497	G	0.00057099	0.000561628	0.000535	0.000405795	0.000552144	0.000636537	0.00185207	0.000711831
A2093-HA	498	C	0.000727217	0.000241271	0.000797166	0.000143725	0.000769597	3.4528e-05	0.000813118	0.000329525	0.00112421	0.000147918	0.000940396	3.82e-05	0.00108939	0.000283688	0.000971703		0.00036914	0.00114802	0.000323508	0.000703834	0.000364225	0.000763286	0.000164251	0.00102941		WSN-HA	498	G	0.000786653	0.00047682	0.000688083	0.000569206	0.000620724	0.000569247	0.000923295	0.000489257
A2093-HA	499	A	0.000495182	0.000378971	0.00048456	0.000287408	0.000510725	0.000345197	0.000359405	0.000475894	0.000598211	0.000480663	0.000742574	0.000572322	0.000694232	0.000567436	0.000731187		0.000368783	0.000762573	0.000466502	0.000516834	0.000444606	0.000981013	0.000368686	0.000731823		WSN-HA	499	C	0.000409058	0.000584403	0.000235844	0.000514801	0.000458283	0.000498919	0.000518013	0.000447664
A2093-HA	500	A	0.000420297	0.000655444	0.000838778	0.000467491	0.000438244	0.000794556	0.000405332	0.000733676	0.000730194	0.000740467	0.000964613	0.000611107	0.000921093	0.000639205	0.000410268		0.00599657	0.000878768	0.00692695	0.000885936	0.00573328	0.000633553	0.00671198	0.000513159		WSN-HA	500	T	0.000278533	0.000674705	0.00027915	0.000571919	0.000555985	0.000571349	0.000424198	0.000491703
A2093-HA	501	C	0.0129651	0.000241713	0.0121156	0.000395968	0.0129789	0.000172879	0.0125618	0.000403833	0.0132065	0.000555803	0.0126112	0.000573395	0.0130207	0.000390597	0.0117584		0.00046322	0.0131518	0.000649632	0.0137185	0.000446519	0.0122014	0.000452731	0.0132866		WSN-HA	501	G	0.00047367	0.000694655	0.000428458	0.00111634	0.000744027	0.000959706	0.000563844	0.000816743
A2093-HA	502	G	0.000307149	0.000276817	0.000444208	0.000180232	0.000147016	0.000450201	0.000317115	0.000404575	0.000445691	0.000222891	0.000276893	0.000727523	0.000474285	0.000605198	0.000590249		0.000693577	0.000230601	0.000685945	0.000409318	0.000649588	0.000350553	0.000369914	0.00033192		WSN-HA	502	A	0.000308998	0.000215211	0.000405411	0.000269346	0.000294811	0.000399774	0.000399944	0.000304013
A2093-HA	503	C	0.000652541	0.000103659	0.00044484	0.000107995	0.000734862	0.000172945	0.000589302	0.000183614	0.000577367	0.000259586	0.000471711	0.000382731	0.000536436	0.000177949	0.000590947		0.000231289	0.000383553	0.000396254	0.000409867	0.000364904	0.000574768	0.000575587	0.000774593		WSN-HA	503	C	0.000260841	0.000628726	0.000320808	0.000691694	0.000660279	0.000735111	0.000350205	0.00073393
A2093-HA	504	T	0.000461272	0.000413665	0.000266323	0.000467189	0.00025723	0.000207318	0.000226655	0.000329767	0.000341512	0.000444132	0.000250021	0.000267553	0.000350581	0.000248482	0.000384388		0.00055669	0.000460776	0.000469467	0.000447011	0.000365601	0.00038269	0.000741259	0.000700564		WSN-HA	504	G	0.000507656	0.000713652	0.000344508	0.000771762	0.00056504	0.000540368	0.000466864	0.000467689
A2093-HA	505	T	0.000228903	0.000275662	0.000308819	0.000251437	0.000256148	0.000345268	0.000180059	0.00029303	0.000182382	0.000295902	0.00038625	0.000229086	0.000409358	0.000354836	0.000850639		0.000505817	0.00045812	0.000143359	0.000295836	0.000282361	0.000412267	0.000367422	0.000219949		WSN-HA	505	A	0.000245861	0.000807261	0.00012923	0.00061257	0.000675849	0.000557616	0.000782287	0.000862458
A2093-HA	506	A	0.000572191	0.000758778	0.000441462	0.000898957	0.000475129	0.000829187	0.000540249	0.000696455	0.00104294	0.000777173	0.000771286	0.000611644	0.000880967	0.00056798	0.000822224		0.000697707	0.00049607	0.000615585	0.000628629	0.000649957	0.000666075	0.000495315	0.000587242		WSN-HA	506	A	0.000378482	0.000504076	0.000259678	0.000669536	0.000434352	0.000517548	0.00267424	0.000618761
A2093-HA	507	C	0.000499923	0.000414293	0.000577316	0.000539996	0.000625138	0.000311332	0.000634547	0.000586876	0.00102263	0.000481785	0.00077808	0.000918414	0.000866891	0.000888984	0.000561748		0.000788827	0.00134342	0.00039806	0.000969462	0.000934503	0.00108505	0.000577677	0.000811329		WSN-HA	507	G	0.000674409	0.00120492	0.000475768	0.000902428	0.000528878	0.000866369	0.00104377	0.000824946
A2093-HA	508	C	0.00104753	0.000346141	0.000805261	0.000108284	0.000814634	0.000207677	0.000686687	0.000257419	0.000951601	0.000222816	0.000840972	0.000498677	0.00106294	0.000285297	0.00107434		0.000750539	0.000813512	0.000328911	0.000975463	0.000699329	0.00119186	0.000957535	0.000892193		WSN-HA	508	A	0.000382307	0.000393899	0.000262255	0.000246768	0.000380518	0.000322305	0.000262781	0.00035045
A2093-HA	509	C	0.000422557	0.000207326	0.000709849	0.000179973	0.000919591	0.000103706	0.000725525	0.000440157	0.000628503	7.40741e-05	0.000638481	0.0003443	0.000639333	0.000497919	0.000738334		0.000324029	0.000728304	0.000252434	0.000445947	0.000365245	0.000574327	0.000576583	0.000294898		WSN-HA	509	A	0.000399847	0.000867245	0.000568841	0.000795778	0.00106401	0.00126723	0.00140066	0.00113011
A2093-HA	510	T	0.000460087	0.000275757	0.000399131	0.000287553	0.000440496	0.000448911	0.000406927	0.000549974	0.000654982	0.000259	0.000528306	0.000726133	0.000577343	0.000674261	0.000591331		0.000278784	0.000537098	0.000867993	0.000705769	0.000730816	0.000574108	0.000743126	0.000258303		WSN-HA	510	G	0.00120502	0.00271122	0.000955296	0.00253614	0.000978626	0.00195449	0.0017872	0.00190358
A2093-HA	511	A	0.000460953	0.000517956	0.000622029	0.00028806	0.000663081	0.000484412	0.000589944	0.000660841	0.000525597	0.000592922	0.000721681	0.000458908	0.00066113	0.000462025	0.000740675		0.000601908	0.000692601	0.000396854	0.000857217	0.000405416	0.000542472	0.000370218	0.000554857		WSN-HA	511	G	0.000529416	0.00146886	0.000457058	0.00147914	0.000962335	0.00168016	0.00209974	0.000865861
A2093-HA	512	T	0.00015351	0.000310248	0.000310793	0.000179688	0.000366999	6.90369e-05	0.000271801	0.000476103	0.000576641	0.000184993	0.000443951	0.00041996	0.000412091	0.000780419	0.000619414		0.000369259	0.000422168	0.000683601	0.000632982	0.000364668	0.000414448	0.000287711	0.000368854		WSN-HA	512	G	0.000365874	0.000476208	0.000599688	0.00038132	0.000581486	0.00032596	0.00164454	0.000520779
A2093-HA	513	T	0.000460529	0.000241463	0.000577342	0.000215889	0.000807428	0.000207354	0.000634892	0.000293255	0.00078705	0.000259029	0.000472682	0.000420521	0.000598951	0.000532708	0.000562946		0.000508741	0.000615077	0.000540287	0.000335808	0.00036483	0.000766332	0.000494254	0.000332729		WSN-HA	513	G	0.000398804	0.000328299	0.000358981	0.000278298	0.000445623	0.000231922	0.000927532	0.000414465
A2093-HA	514	C	0.00100654	0.000138012	0.000893695	0.000251762	0.000444823	0.000138336	0.00100516	0.000110007	0.000872347	0.000296165	0.00092437	0.000344234	0.00116604	0.00024858	0.00649177		0.000233842	0.00100674	0.000508961	0.0010131	0.00020444	0.000741051	0.000457457	0.000893256		WSN-HA	514	G	0.000532375	0.000328731	0.000359727	0.000583327	0.000691177	0.000649893	0.00152899	0.00173004
A2093-HA	515	A	0.00103754	0.000759275	0.000621173	0.000611687	0.000919354	0.000760036	0.000633685	0.000587027	0.000838904	0.000889054	0.00124681	0.000802476	0.000762871	0.00159761	0.000707651		0.000462599	0.00088363	0.00039604	0.000818909	0.000567123	0.000987827	0.000575705	0.000774679		WSN-HA	515	A	0.000734092	0.00125332	0.00068109	0.00119929	0.000873402	0.00107494	0.00134452	0.00149161
A2093-HA	516	A	0.000499865	0.000483927	0.00057842	0.00050425	0.000552649	0.000657918	0.000590426	0.000734673	0.000762496	0.000927437	0.000806071	0.000918731	0.00109624	0.000533713	0.000590912		0.00083682	0.000500539	0.000253174	0.000709035	0.000691085	0.000798901	0.000247586	0.000703782		WSN-HA	516	T	0.000366349	0.000699867	0.000200088	0.000636132	0.000424515	0.000630282	0.000601492	0.000590544
A2093-HA	517	G	0.000155015	0.000310902	0.000447728	0.000216177	0.000334076	0.000276778	0.000411862	0.000293815	0.000344097	0.000222461	0.000308141	0.000191197	0.000458496	0.000426606	0.00333433		0.000468143	0.000465911	0.000582284	0.000639074	0.000326531	0.000610618	0.00116298	0.00145669		WSN-HA	517	T	0.000432281	0.000292291	0.000199609	0.000505574	0.00024387	0.00037013	0.000719597	0.000275719
A2093-HA	518	A	0.000463374	0.000380478	0.000579736	0.000468401	0.000443262	0.000553902	0.000545554	0.000441258	0.000923337	0.000482787	0.000697428	0.000344775	0.000850852	0.000426818	0.00089161		0.00106852	0.00112277	0.00126573	0.00119675	0.0004475	0.000610011	0.00053595	0.000668673		WSN-HA	518	C	0.000132855	0.000583409	7.97575e-05	0.000656218	0.000509582	0.000600698	0.000276472	0.000549828
A2093-HA	519	C	0.00100239	0.000482959	0.000490087	0.000323566	0.00103176	0.000138227	0.000773747	0.000256561	0.000789224	0.000407392	0.000834794	0.000535148	0.000807771	0.000745209	0.00109691		0.000695185	0.00123172	0.000613187	0.00112112	0.000365008	0.000640369	0.000493746	0.00129707		WSN-HA	519	A	0.000596698	0.000397629	0.000597039	0.000876754	0.000594413	0.000734821	0.000550574	0.00109361
A2093-HA	520	G	0.000460493	0.000656463	0.000754248	0.00039604	0.000514252	0.000553767	0.000544045	0.000477239	0.000654159	0.000334113	0.000636766	0.000841912	0.000761897	0.000391083	0.00103202		0.000463693	0.000306937	0.001333	0.00111653	0.000608618	0.000350933	0.000618072	0.000295421		WSN-HA	520	T	0.000464191	0.000252298	0.000278452	0.000249004	0.000153415	0.000342685	0.000314961	6.80504e-05
A2093-HA	521	C	0.000890506	0.00079582	0.000804757	0.000360477	0.00122295	0.000485117	0.00114307	0.000294356	0.00113415	0.000371278	0.00134488	0.000689972	0.00137254	0.000605348	0.00119207		0.000843249	0.00205331	0.0014581	0.00188097	0.0009002	0.00119074	0.001334	0.000930891		WSN-HA	521	A	0.000497117	0.00043276	0.000635981	0.000898899	0.000682353	0.000917894	0.0106736	0.000990877
A2093-HA	522	C	0.00260355	0.000484781	0.00208986	0.000216591	0.00221896	0.000277614	0.00232612	0.000367999	0.00263172	0.000334398	0.00292838	0.000499194	0.00243381	0.00046369	0.00267144		0.000565318	0.00192656	0.000841166	0.0022156	0.000782602	0.00255822	0.00096323	0.00238564		WSN-HA	522	C	0.000332358	0.00123862	0.000278907	0.00105943	0.000933458	0.001155	0.000597514	0.0012018
A2093-HA	523	C	0.00109192	0.000207211	0.00139282	0.000359958	0.00115456	0.000276654	0.00179277	0.00018354	0.00166963	0.000296505	0.00176917	0.000880113	0.00127575	0.000284374	0.00149988		0.000513155	0.00108814	0.000508518	0.00105406	0.000368068	0.00123149	0.000332571	0.00119568		WSN-HA	523	C	0.000433449	0.000986482	0.00032009	0.000734121	0.000736344	0.00102029	0.00121837	0.000933513
A2093-HA	524	A	0.00057799	0.000448864	0.000623747	0.000395883	0.000810701	0.000484094	0.000727107	0.000586876	0.000943916	0.000815147	0.00091471	0.000458926	0.000743617	0.000426576	0.000768412		0.000324389	0.000886149	0.000288923	0.00115762	0.000568274	0.000897378	0.000329965	0.000889218		WSN-HA	524	C	0.000133187	0.00065388	0.000199888	0.000804303	0.000688308	0.000575745	0.00059453	0.000548697
A2093-HA	525	A	0.000579106	0.000691348	0.000848669	0.000648625	0.000813549	0.000381018	0.000774382	0.000440917	0.000683851	0.000630938	0.00108674	0.000459982	0.00107803	0.000711921	0.00109717		0.000653473	0.000810811	0.000363161	0.00123443	0.000285971	0.000834537	0.000664617	0.000705454		WSN-HA	525	A	0.000397812	0.000542731	0.000318091	0.000827669	0.000640078	0.000505863	0.00169724	0.000752986
A2093-HA	526	T	0.000309466	0.000207154	0.000402522	0.000251962	0.000259634	0.000414909	0.000502719	0.000220216	0.000368586	0.000185288	0.000390048	0.000229709	0.000685273	0.000532803	0.000386295		0.000510015	0.000231821	0.000469551	0.000527148	0.000162417	0.000385728	0.000205812	0.000483397		WSN-HA	526	A	0.000498587	0.00109314	0.000239368	0.0010874	0.000985531	0.00151476	0.00790297	0.000867002
A2093-HA	527	A	0.00107975	0.000621783	0.000891146	0.0010798	0.000553853	0.000345997	0.000863283	0.000807488	0.000920689	0.000555555	0.0011134	0.0006886	0.000848738	0.000604423	0.00085875		0.000648478	0.00088762	0.000252389	0.000710307	0.000486914	0.000993208	0.0005352	0.000593252		WSN-HA	527	A	0.00106599	0.0013228	0.000799776	0.0017111	0.00126362	0.00157684	0.0023957	0.00143076
A2093-HA	528	C	0.000732488	0.000448632	0.000757677	0.000287677	0.000996126	0.000414594	0.00123018	0.00029347	0.00115759	0.000185151	0.00100315	0.000229305	0.00116168	0.000603415	0.000831749		0.00023131	0.000578548	0.000432807	0.00101196	0.000365112	0.00073744	0.000452061	0.000964571		WSN-HA	528	G	0.00026586	0.000255232	0.000278873	0.000329114	0.000269028	0.000395137	0.00060633	0.00045017
A2093-HA	529	A	0.00100324	0.000898224	0.000668926	0.000935993	0.000996567	0.00107263	0.001092	0.00080814	0.00121065	0.000963498	0.00103173	0.000765375	0.0012417	0.000888478	0.00077037		0.00131666	0.000924855	0.0014258	0.00108622	0.00110874	0.000991714	0.000917967	0.00118576		WSN-HA	529	C	0.000299182	0.000837368	0.000239387	0.000630819	0.00100375	0.000761246	0.00061227	0.000618684
A2093-HA	530	C	0.000655434	0.000345054	0.000533974	0.00017972	0.000516529	0.000345746	0.000544984	0.000109995	0.000630948	7.40466e-05	0.000835073	0.000229516	0.00101567	7.09572e-05	0.000948964		0.000323939	0.000923574	0.000288205	0.000486727	0.000487033	0.000768197	0.000533749	0.000296384		WSN-HA	530	T	0.000198741	0.000360503	0.000317864	0.000224059	0.000331404	0.000274713	0.000196649	0.000238403
A2093-HA	531	A	0.000853143	0.000518744	0.00116566	0.000792193	0.000779799	0.000762565	0.000550206	0.000552303	0.00161679	0.000928643	0.00126419	0.000805184	0.00167203	0.000392073	0.000894614		0.000561089	0.00147779	0.000509406	0.00154554	0.000408463	0.00109596	0.000415472	0.00145843		WSN-HA	531	G	0.000232844	0.000220564	0.0005189	0.000432911	0.000744955	0.000280912	0.000435282	0.000626109
A2093-HA	532	A	0.000701508	0.000691659	0.000898392	0.000432292	0.000744685	0.000519661	0.000779566	0.000918915	0.00119531	0.000704931	0.00117981	0.000651116	0.00125749	0.000604401	0.00140752		0.000938879	0.000778513	0.000730647	0.000942756	0.000328151	0.000840934	0.0006665	0.000861262		WSN-HA	532	A	0.000532056	0.000580004	0.000199426	0.00153448	0.000444701	0.0004851	0.00039604	0.000479255
A2093-HA	533	A	0.000658328	0.000759354	0.000805009	0.000647762	0.000704957	0.000657076	0.00054772	0.000844099	0.00124266	0.000778095	0.00139899	0.000611948	0.00104234	0.000817632	0.000893762		0.000511319	0.000890196	0.000398594	0.000826043	0.000529316	0.000805075	0.000454452	0.000894654		WSN-HA	533	C	0.000165926	0.00157233	0.000358337	0.00126454	0.000872327	0.00120474	0.000676079	0.00103157
A2093-HA	534	T	0.00054549	0.000207018	0.000405917	0.000143833	0.000447427	0.000311096	0.000505375	0.000293395	0.000533333	0.000370357	0.00062019	0.000191161	0.000587914	0.000319602	0.000600745		0.000377911	0.000622399	0.000331272	0.000869105	0.00045543	0.000420576	0.0010529	0.000973965		WSN-HA	534	C	0.000233481	0.000694902	0.00064023	0.00127071	0.000917678	0.00127761	0.000801218	0.000828072
A2093-HA	535	A	0.000421989	0.000378931	0.000710007	0.000394916	0.000477572	0.000379494	0.000406798	0.000366046	0.000732467	0.000517292	0.000692559	0.000381505	0.00041232	0.000212691	0.000766013		0.000508201	0.00065189	0.000359906	0.000820436	0.000567422	0.000382677	0.00020544	0.000663741		WSN-HA	535	A	0.000630852	0.000580278	0.000318585	0.000702582	0.000690608	0.000576103	0.000315706	0.000753528
A2093-HA	536	A	0.000462856	0.00058653	0.000578858	0.000791509	0.000516224	0.00103749	0.000363191	0.000550499	0.000814632	0.000703834	0.000779358	0.0006881	0.00099272	0.000923164	0.00121327		0.000786054	0.000847817	0.000467626	0.000708929	0.00077026	0.00054454	0.000779839	0.00148011		WSN-HA	536	A	0.000531191	0.000983678	0.000398454	0.00134429	0.000876759	0.000907673	0.0178106	0.020595
A2093-HA	537	T	0.000465676	0.000275948	0.000448934	0.000287739	0.000558722	0.00024198	0.000640938	0.000366744	0.000584066	0.00022214	0.000842294	0.000611738	0.000836173	0.000497053	0.000418348		0.000699855	0.000660143	0.000472573	0.000603728	0.000654076	0.000579972	0.000580167	0.000634921		WSN-HA	537	T	0.000265032	0.000180642	0.000636082	0.000624656	0.000444168	0.000298199	0.000393964	0.000443565
A2093-HA	538	C	0.000891507	0.000172539	0.000762058	0.000107836	0.000668424	0.000138231	0.000411711	7.32923e-05	0.00119076	0.000148154	0.000840807	0.00015297	0.000814962	0.000248456	0.000896379		0.000419854	0.000697512	0.000327249	0.000827908	0.000245509	0.00064512	0.000332212	0.000782969		WSN-HA	538	T	0.00019886	0.000326786	0.000238635	0.000376506	0.000358182	0.000322195	0.000472181	0.000308631
A2093-HA	539	A	0.00069159	0.000999104	0.000755354	0.000251482	0.000589362	0.000379861	0.000543331	0.000586252	0.000761195	0.000555226	0.000804684	0.000840111	0.00103355	0.000780253	0.00109364		0.000693385	0.000615432	0.000575229	0.000783758	0.000324149	0.000639264	0.000369807	0.000553648		WSN-HA	539	C	0.000165981	0.00135056	0.000199068	0.00139233	0.000964515	0.0012531	0.000514688	0.000586672
A2093-HA	540	A	0.000769201	0.000551762	0.000978256	0.000359402	0.000663986	0.000897976	0.00072536	0.000732815	0.00112893	0.000518211	0.000861686	0.000496221	0.000911955	0.000638524	0.00118568		0.000368783	0.000577723	0.00046677	0.000633808	0.000202437	0.000704947	0.000737463	0.000814875		WSN-HA	540	C	0.000398684	0.000727193	0.000239387	0.000705663	0.00076032	0.000600254	0.000398089	0.000856927
A2093-HA	541	G	0.000272003	0.000103534	0.000539205	0.000179798	0.000484316	0.000241888	0.000229274	0.000146697	0.00047777	0.000222313	0.000589772	0.000343945	0.000439542	0.000497247	0.000209355		0.000279525	0.000272554	0.000363306	0.000415471	0.000326517	0.000484872	0.000496545	0.000373134		WSN-HA	541	T	0.000364806	0.000471955	0.000278674	0.000200707	0.000335946	0.000138122	0.000158491	0.00037754
A2093-HA	542	A	0.000661607	0.000691348	0.000584401	0.000252298	0.00052095	0.000380926	0.000640615	0.000587846	0.000849054	0.000519924	0.000925251	0.000727663	0.000981231	0.000462716	0.000567164		0.000281136	0.000427417	0.000620257	0.000866225	0.000286791	0.00106424	0.000625391	0.000708638		WSN-HA	542	A	0.000265314	0.00108641	0.000238616	0.000851043	0.000670886	0.000782491	0.000474252	0.000410959
A2093-HA	543	A	0.000732601	0.000760561	0.000714286	0.000937072	0.000517197	0.000762195	0.000545876	0.00058776	0.000842438	0.000890869	0.000974958	0.000842525	0.00116019	0.000818709	0.000593842		0.000418118	0.000886696	0.000542025	0.00078584	0.00048846	0.000738031	0.000495009	0.000925515		WSN-HA	543	T	0.000298023	0.000144739	0.000357483	0.000475119	0.000357606	0.000458863	0.000317146	0.000238786
A2093-HA	544	A	0.000538669	0.000690775	0.000533452	0.000756293	0.000588452	0.00048463	0.000543527	0.000660938	0.00120608	0.00059356	0.00108264	0.000611972	0.000867984	0.000355695	0.000591296		0.000606513	0.000729927	0.000798345	0.000931376	0.000572223	0.00070382	0.000663818	0.000739044		WSN-HA	544	G	0.000198814	0.000324781	0.000795229	0.000575216	0.00042441	0.000344139	0.000434611	0.000273308
A2093-HA	545	A	0.000423533	0.000725013	0.000578755	0.000612193	0.000294953	0.000725965	0.000363141	0.000660405	0.000867029	0.00063033	0.00111225	0.000688258	0.0011185	0.00078225	0.00130459		0.000512367	0.000845568	0.000543419	0.00100694	0.000530244	0.000640656	0.000496483	0.000666001		WSN-HA	545	T	0.000797554	0.000620415	0.000557591	0.000529808	0.000675402	0.000393291	0.000991749	0.000720931
A2093-HA	546	G	0.000388818	0.000310967	0.000134638	0.000216294	0.000223181	0.000242407	0.000183368	0.000220386	0.000265675	0.000334262	0.000365353	0.000420956	0.000481363	0.000391348	0.000478884		0.000467617	0.000505168	0.000363319	0.000339328	0.000367978	0.000290033	0.000581082	0.00055991		WSN-HA	546	G	0.000499401	0.00036944	0.000239741	0.000461408	0.000319554	0.000421457	0.000477631	0.000384683
A2093-HA	547	A	0.000423468	0.000207018	0.000400231	0.000251808	0.000331724	0.000518941	0.000544391	0.000220038	0.000656823	0.000741565	0.00077685	0.000382117	0.000724533	0.000461976	0.000622905		0.000278164	0.000960873	0.000288319	0.000671567	0.000731083	0.000800102	0.000699617	0.000333321		WSN-HA	547	A	0.00060044	0.00124606	0.000400256	0.000837521	0.000725245	0.000791729	0.000719655	0.000865441
A2093-HA	548	A	0.000153274	0.000793432	0.000575731	0.000719347	0.000367026	0.000690846	0.000586352	0.000989809	0.00101841	0.000666593	0.000911325	0.00068718	0.000638372	0.000816819	0.00103199		0.000694091	0.000955548	0.00183724	0.001671	0.000812117	0.000477601	0.000698812	0.00058882		WSN-HA	548	A	0.000828858	0.000542299	0.000795925	0.00100118	0.000737743	0.000711531	0.00051475	0.000649595
A2093-HA	549	C	0.000422833	0.000172337	0.000354751	0.000143704	0.000331492	0.000241654	0.000588528	0.000256467	0.000681235	0.000148126	0.000415904	0.00034359	0.000496042	7.09874e-05	0.000473275		0.000370439	0.000307031	0.000180245	0.000522193	0.0003652	0.000670841	0.000246741	0.000627978		WSN-HA	549	C	0.000364734	0.00101752	0.000318345	0.000754205	0.000696723	0.000738007	0.000359712	0.00054817
A2093-HA	550	A	0.000810248	0.000207082	0.000624749	0.000719606	0.000960366	0.000518977	0.000863676	0.000881025	0.000709406	0.000667359	0.000974225	0.000420168	0.00134986	0.00035529	0.00157247		0.000605383	0.000963391	0.000253614	0.000824773	0.000366688	0.000833734	0.000413942	0.00144562		WSN-HA	550	A	0.00053165	0.000800641	0.000518341	0.000730571	0.000609453	0.000740878	0.000158428	0.000722071
A2093-HA	551	T	0.000192411	0.000310024	0.000177881	0.000287325	0.000442511	0.000241746	0.000226984	0.00025641	0.000288812	0.000222041	0.000278195	0.000381679	0.000538492	0.000319149	0.000414999		0.000232234	0.000345928	0.000289436	0.000299873	0.000244121	0.000288111	0.000867912	0.000332533		WSN-HA	551	A	0.000630685	0.000763359	0.000478278	0.000754831	0.000722462	0.00103974	0.000831782	0.000757185
A2093-HA	552	T	0.000193013	0.000275795	0.000267821	0.000323706	0.000147842	0.000276539	0.000364365	0.000366663	0.000263727	0.000148165	0.000251383	0.000229209	0.000436618	0.0003195	0.000446681		0.00037173	0.000693535	0.000976987	0.00105141	0.000326012	0.000321616	0.000413121	0.000481392		WSN-HA	552	T	0.000463714	0.000581734	0.000317738	0.000578675	0.000676773	0.000345781	0.00091404	0.000892306
A2093-HA	553	C	0.000505365	0.000172706	0.000672163	0.000216014	0.000669892	0.000138567	0.000961538	0.000146967	0.00090009	0.000185543	0.000924784	0.000191417	0.000961317	0.000106743	0.000777582		0.000561982	0.000503642	0.00051093	0.000491159	0.000328246	0.00038786	0.000374532	0.000484568		WSN-HA	553	A	0.000564259	0.000471493	0.00043816	0.00065417	0.000586629	0.000806842	0.000276581	0.000446413
A2093-HA	554	T	0.000346781	0.000517081	0.000400409	0.000431406	0.000479475	0.000310924	0.00027269	0.000513328	0.000630716	0.000481268	0.000639849	0.000763971	0.000559528	0.000426288	0.000564183		0.00064914	0.000538814	0.000578202	0.000449809	0.000325362	0.000640574	0.000825219	0.000407317		WSN-HA	554	A	0.000399215	0.000841227	0.000559396	0.0011188	0.000776664	0.000652453	0.000513651	0.00100604
A2093-HA	555	T	0.000231974	0.0002759	0.000490677	0.000431468	0.000221754	0.000242047	0.000273162	0.000330203	0.000500685	0.000370645	0.000419147	0.000191131	0.000394789	0.000533409	0.00541618		0.000419561	0.000270427	0.000218055	0.000375657	0.000326651	0.000256641	0.000165899	0.000482608		WSN-HA	555	A	0.00063125	0.000767937	0.000679239	0.00190307	0.000936629	0.00125821	0.000513367	0.00111184
A2093-HA	556	T	0.00031033	0.000448941	0.000358246	0.000360321	0.00025948	0.000311548	0.000547845	0.000257135	0.000370351	0.0004825	0.000504668	0.000153157	0.00050048	0.000463045	0.000358616		0.000514283	0.000541649	0.000254416	0.000488942	0.000571755	0.000418706	0.000332433	0.000372814		WSN-HA	556	G	0.00023235	0.000361978	0.000318776	0.000150184	0.000338593	0.000436511	0.000393918	0.000479583
A2093-HA	557	T	0.00038625	0.000379598	0.000534974	0.000288226	0.000369263	0.00041511	0.000363818	0.000183513	0.000500751	0.000185233	0.000502148	0.000267861	0.00047818	0.00053339	0.000297327		0.000279877	0.000539312	0.000470776	0.000375855	0.000285551	0.000417362	0.000538748	0.00059356		WSN-HA	557	G	0.000331785	0.000326158	0.00063707	0.000452307	0.000589329	0.00048376	0.000395335	0.000550187
A2093-HA	558	C	0.000620732	0.000103806	0.000896499	0.000180388	0.000889878	0.000312023	0.00064	0.000257467	0.000713342	0.000260184	0.000840548	0.000344867	0.000750766	0.000320707	0.000746202		0.000607136	0.00112312	0.000254879	0.000565504	0.000408714	0.000451249	0.000249366	0.000707899		WSN-HA	558	G	0.000199058	0.000400058	0.000279029	0.000201964	0.000478643	0.000324337	0.00231397	0.000691802
A2093-HA	559	A	0.00053842	0.000586247	0.000400605	0.00075545	0.000220954	0.000380097	0.000679717	0.000549853	0.000732792	0.000518442	0.000805131	0.000649673	0.000764652	0.000675099	0.00100568		0.000509542	0.000729395	0.000324348	0.000897196	0.000243595	0.000702853	0.000288007	0.000517541		WSN-HA	559	A	0.000798483	0.00131994	0.000599305	0.00177968	0.00096242	0.00131013	0.00142369	0.00125196
A2093-HA	560	T	0.000192352	0.000310591	0.000445196	0.000251953	0.000220994	0.000311279	0.00027185	0.000109999	0.000314845	0.000111214	0.000417026	0.000114745	0.000558752	0.000106561	8.89601e-05		0.000277405	0.000423142	0.000359635	0.00033723	0.000364845	0.000415933	0.000164217	0.000444		WSN-HA	560	A	0.000698022	0.00043727	0.00111687	0.000859259	0.00104822	0.000741737	0.000603962	0.00100322
A2093-HA	561	G	0.000625049	0.000588073	0.000316127	0.000577346	0.000748951	0.000520003	0.000598306	0.0006623	0.000880963	0.000557849	0.000761894	0.000843526	0.000946153	0.000926619	0.000661555		0.000422615	0.000780853	0.000804211	0.000799756	0.000863309	0.000878677	0.00050073	0.000488428		WSN-HA	561	A	0.000630371	0.000544386	0.000835987	0.000854379	0.000545021	0.00103953	0.00535514	0.00137424
A2093-HA	562	T	0.000267973	0.000206747	0.000442654	0.000323369	0.000256626	0.000241679	0.000495942	0.000475894	0.000365688	0.000407061	0.000193466	0.000305367	0.000309189	0.000425743	0.000383707		0.000647459	7.64584e-05	0.00028806	0.000261106	0.000324491	0.000254842	0.000328718	0.000404709		WSN-HA	562	G	0.000166268	0.000293352	0.000119722	0.000280505	0.000276078	0.000163338	0.000442211	0.000278125
A2093-HA	563	G	0.00107364	0.000243081	0.000963612	0.000362017	0.000952163	0.000522102	0.000936242	0.000332656	0.000815949	0.000447878	0.00060503	0.00030819	0.000665008	0.000430108	0.000888235		0.00130789	0.00139659	0.00128137	0.000620203	0.00160527	0.000763055	0.00150163	0.000611481		WSN-HA	563	A	0.00039879	0.000617105	0.000239597	0.000754356	0.000480813	0.000832024	0.000719281	0.000930361
A2093-HA	564	G	0.000234348	0.000762935	0.000449539	0.000398132	0.00029882	0.000660663	0.000643589	0.000590689	0.000559329	0.000447628	0.000366786	0.000384482	0.000483447	0.000357718	0.000390531		0.00288157	0.000546256	0.00242528	0.000645774	0.00209205	0.000616903	0.00286019	0.000450045		WSN-HA	564	A	0.000598544	0.000656695	0.000717961	0.00119036	0.00105898	0.0010934	0.000438334	0.00121221
A2093-HA	565	G	0.000389514	0.000555151	0.000360263	0.000542888	0.000298163	0.00048699	0.000459263	0.000479369	0.000585106	0.000298396	0.000309763	0.000691988	0.000377723	0.000358038	0.000660304		0.000902741	0.000583953	0.000627399	0.000416304	0.000869781	0.000550055	0.000969115	0.000224115		WSN-HA	565	G	0.000432929	0.00036884	0.000319974	0.000768226	0.000464306	0.000562693	0.000557325	0.000348979
A2093-HA	566	G	0.000428666	0.000658351	0.00053935	0.000578578	0.000260659	0.000277894	0.000551116	0.000552792	0.000771564	0.000559034	0.000562841	0.000614793	0.000776283	0.00039297	0.000630366		0.00175647	0.000505856	0.00136004	0.00056926	0.00132472	0.000452855	0.00122069	0.000561293		WSN-HA	566	T	0.000365048	0.000842614	0.000318345	0.000608627	0.000438424	0.000674748	0.000396275	0.000968155
A2093-HA	567	T	0.000425219	0.000310838	0.00031393	0.000432028	0.000593296	0.000345937	0.00059293	0.000586919	0.000580552	0.000296505	0.000308555	0.000458996	0.00058471	0.000533258	0.000747384		0.000513971	0.000619459	0.000509165	0.000529661	0.000490858	0.000515414	0.000498235	0.000334349		WSN-HA	567	C	0.000232852	0.00207831	0.000239273	0.00254807	0.00177832	0.00181313	0.000401962	0.00207112
A2093-HA	568	A	0.00042634	0.000691491	0.000538745	0.000396754	0.0010029	0.000623722	0.000685526	0.000625184	0.000871863	0.000482697	0.000755604	0.000766489	0.00110677	0.000855036	0.00083697		0.000278823	0.00104724	0.00054279	0.000718989	0.000325706	0.000935152	0.000454283	0.000446828		WSN-HA	568	C	9.97539e-05	0.00169917	0.000319056	0.0019958	0.00160558	0.0014072	0.00056632	0.0017496
A2093-HA	569	T	0.00046225	0.000172467	0.000311443	0.000215866	0.000331553	0.000138193	0.000317058	0.000256476	0.000525776	0.000111111	0.000251109	0.000229296	0.00037325	0.00053322	0.000237798		0.000278797	0.000192064	0.000325544	0.000300763	0.000366823	0.000481804	0.00033051	0.000295891		WSN-HA	569	T	0.000366118	0.000593758	0.000279229	0.000463499	0.000421053	0.000588706	0.000239626	0.00042089
A2093-HA	570	A	0.000191696	0.000621461	0.000354799	0.000468114	0.000257013	0.000242189	0.000541908	0.000844006	0.00036608	0.00048216	0.000387382	0.000650145	0.000495131	0.000427001	0.000679709		0.00060336	0.000804783	0.000830505	0.000598265	0.00036636	0.00051097	0.000453908	0.00058984		WSN-HA	570	T	0.000399148	0.000670017	0.000279318	0.000852339	0.000633476	0.000494991	0.000317095	0.000879013
A2093-HA	571	A	0.000306725	0.000414451	0.000221141	0.000900804	0.00051378	0.000622665	0.000676956	0.000954339	0.000705772	0.000853337	0.00055299	0.000688969	0.000804256	0.000747916	0.000443616		0.000789046	0.00103456	0.000650219	0.000336009	0.000732303	0.000446828	0.000949197	0.000662739		WSN-HA	571	G	0.000332226	0.000109565	0.000159458	0.000406184	0.000417295	0.000441429	0.00135253	0.000346093
A2093-HA	572	A	0.00065632	0.000967987	0.000312277	0.000613519	0.000591169	0.00100492	0.000409017	0.000734349	0.00086865	0.000817418	0.00159107	0.000765521	0.000999084	0.000463557	0.00181878		0.000557699	0.000579016	0.000722517	0.00101607	0.000734065	0.00077163	0.00078467	0.000742308		WSN-HA	572	T	0.000529643	0.0103971	0.000158869	0.0111933	0.0115865	0.0112409	0.000590342	0.0119031
A2093-HA	573	T	0.000390457	0.000414751	0.000633628	0.00018044	0.000599723	0.000173262	0.000553633	0.000514007	0.000374012	0.000408436	0.000766741	0.000191674	0.000696717	0.000463359	0.000543495		0.000754539	0.000547838	0.00128478	0.00103345	0.00115616	0.00120572	0.000836715	0.000489771		WSN-HA	573	A	0.000596481	0.00094278	0.000477023	0.000777507	0.000669777	0.000852436	0.000555401	0.000720486
A2093-HA	574	C	0.000981547	0.000207907	0.0013619	0.000216967	0.00143288	0.000173629	0.00129834	0.000147275	0.00139762	0.000260504	0.00151247	0.000422524	0.00150951	0.000321268	0.00158363		0.000896565	0.00149318	0.000552283	0.00161414	0.000744817	0.00124309	0.000632564	0.00132165		WSN-HA	574	C	0.000198998	0.000651254	0.000198886	0.000650928	0.00043888	0.000367504	0.000873362	0.000376326
A2093-HA	575	A	0.000424727	0.000656145	0.000669613	0.000504996	0.000481571	0.0006581	0.000500045	0.000587479	0.000920374	0.000630962	0.000530726	0.000497531	0.00052001	0.000427686	0.000864742		0.000278772	0.000578615	0.00036092	0.000414953	0.000366345	0.000577775	0.000536658	0.000667458		WSN-HA	575	T	0.000331345	0.000181858	0.000357739	0.00027749	0.000511212	0.00053173	0.000238313	0.00013777
A2093-HA	576	C	0.000740827	0.00052163	0.000766422	0.000217746	0.00134504	0.000487771	0.000827472	0.000259019	0.000878547	0.000186902	0.00101609	0.000656497	0.00149559	0.000394576	0.00108748		0.000851024	0.00121094	0.00243381	0.00221569	0.00095057	0.000843581	0.000545279	0.00131243		WSN-HA	576	A	0.00066357	0.000653476	0.000318636	0.001005	0.000465831	0.000761527	0.00043715	0.000686978
A2093-HA	577	C	0.00233886	0.000419185	0.00165024	0.000218269	0.00136633	0.000314685	0.00205684	0.00051873	0.00265374	0.000262516	0.00246956	0.000426522	0.00243955	0.000503633	0.00224078		0.00217992	0.00213802	0.00188338	0.00240469	0.0014801	0.00184721	0.00245298	0.00205863		WSN-HA	577	T	0.000463714	0.000218103	0.000277888	0.000502361	0.000488361	0.000368536	0.000158159	0.000446275
A2093-HA	578	C	0.00158926	0.000174441	0.00187343	0.000182043	0.00163064	0.000209666	0.00172599	0.000519596	0.0018623	0.000262556	0.00200487	0.000349	0.00194444	0.000251536	0.00186927		0.00132652	0.0013857	0.00202005	0.00182851	0.00120012	0.00164946	0.00165946	0.00182544		WSN-HA	578	G	0.000333222	0.000700797	0.000519854	0.000408643	0.00061383	0.000304172	0.000877998	0.000348566
A2093-HA	579	C	0.00134819	0.000350103	0.00155899	0.000109541	0.00125366	0.000175131	0.00116872	0.000185825	0.00187164	0.000187786	0.00195577	0.000349433	0.00190795	0.000360659	0.00200166		0.00144844	0.00123031	0.00147048	0.00190884	0.00131089	0.00168634	0.00137481	0.00121988		WSN-HA	579	G	0.000905463	0.00152513	0.000925665	0.000851811	0.000858799	0.00115708	0.00255993	0.000810801
A2093-HA	580	C	0.00198334	0.000174776	0.000912367	0.000218603	0.00098217	0.000279769	0.00116377	0.000148489	0.00164687	7.50188e-05	0.00128634	0.000232937	0.00170568	0.000251925	0.00150003		0.000480954	0.00126602	0.000410478	0.00166667	0.000418953	0.00171188	0.000597856	0.00148176		WSN-HA	580	G	0.000840675	0.000708955	0.000848451	0.000673244	0.000838103	0.000805573	0.00121276	0.000565631
A2093-HA	581	C	0.000868193	0.000104687	0.000998276	0.000400845	0.00101745	0.000174709	0.0011141	0.00022242	0.00136781	0.000112473	0.00105446	0.000309981	0.00129388	0.00046766	0.00127663		0.000334832	0.00145646	0.000520369	0.00119543	0.000417206	0.00104818	0.000892099	0.000907064		WSN-HA	581	G	0.00087492	0.0011684	0.00100867	0.00109953	0.000871207	0.00110019	0.00216671	0.00121507
A2093-HA	582	C	0.00157897	0.00059399	0.00163607	0.000619218	0.00154571	0.000524347	0.00125342	0.000630728	0.00202238	0.000375305	0.00171605	0.000388033	0.00153286	0.00054019	0.00168077		0.000571265	0.00138149	0.000482232	0.00131635	0.000583917	0.0014439	0.000637403	0.00117495		WSN-HA	582	T	0.000397272	0.000433197	0.000119052	0.000275165	0.000325007	0.000183613	0.000473971	0.000273663
A2093-HA	583	A	0.000504502	0.000345877	0.000849162	0.000397284	0.000816084	0.000485824	0.000729461	0.000404724	0.000792037	0.000706635	0.000587593	0.000689523	0.000729562	0.000606753	0.00101438		0.000467028	0.000387297	0.000291036	0.000685062	0.000409333	0.00080666	0.000415628	0.000632676		WSN-HA	583	G	0.000399467	0.000514933	0.00023977	0.000510152	0.000425351	0.000678315	0.000715933	0.00100964
A2093-HA	584	C	0.000465333	0.00031158	0.000581577	0.000144676	0.000780292	0.000312576	0.00091112	0.000331345	0.000475876	0.000297929	0.000672231	0.000230229	0.00087701	0.0002146	0.000478483		0.000327853	0.000386309	0.000437844	0.000987804	0.000533377	0.000451832	0.00041724	0.000745018		WSN-HA	584	T	0.000694559	0.000613364	0.000317397	0.000449326	0.00046336	0.000434773	0.000355394	0.000443822
A2093-HA	585	C	0.000620757	0.000415872	0.000537634	0.000217218	0.000742887	0.000243334	0.000868651	0.000294942	0.000582565	0.000298407	0.000589772	0.000461148	0.00100374	0.0002147	0.000569084		0.000516869	0.000619771	0.00106076	0.00155805	0.00053542	0.000711054	0.000794148	0.00108132		WSN-HA	585	T	0.000596936	0.000619308	0.000437289	0.000402952	0.000469539	0.000323737	0.000630145	0.000860052
A2093-HA	586	G	0.000663311	0.00038152	0.000361092	0.000325898	0.000261301	0.000382489	0.000781933	0.000442902	0.000505239	0.000224165	0.000479373	0.000269024	0.000609756	0.00064403	0.000481189		0.000375041	0.000546683	0.000437733	0.000651366	0.000491682	0.000650026	0.000584039	0.000937875		WSN-HA	586	C	0.000232589	0.0010244	0.000279129	0.000886862	0.000896184	0.000674372	0.000593989	0.000621676
A2093-HA	587	A	0.000667164	0.00048789	0.000408497	0.000799244	0.000864174	0.000384602	0.000926569	0.000370865	0.000885573	0.00045062	0.000853509	0.000347813	0.000761647	0.000611995	0.000787425		0.000470765	0.00102366	0.000403019	0.000694337	0.000617462	0.000685066	0.000837135	0.000642479		WSN-HA	587	A	0.000331719	0.000325192	0.000358195	0.000449933	0.00074831	0.0005967	0.000553666	0.000785734
A2093-HA	588	T	0.000466617	0.00031171	0.000269203	0.000144524	0.000632041	0.000486128	0.000595075	0.000515312	0.000717513	0.00040979	0.000478968	0.000230521	0.000797783	3.57321e-05	0.000481261		0.000421842	0.000194212	0.000182628	0.00053478	0.000205406	0.000582468	0.00045954	0.000634115		WSN-HA	588	T	0.00029831	0.000292056	0.000278186	0.000303145	0.000403427	0.000278203	0.000476436	0.000344768
A2093-HA	589	A	0.000545405	0.000311731	0.000675889	0.000576535	0.000560454	0.000347802	0.000782329	0.000479174	0.000878594	0.000335746	0.000591749	0.00046106	0.000819018	0.000749117	0.000601431		0.000561693	0.000818076	0.000691513	0.00084188	0.00036914	0.000778109	0.00083212	0.000674865		WSN-HA	589	C	0.000199402	0.000732064	0.000438142	0.000861152	0.000807217	0.000834937	0.00048075	0.000620732
A2093-HA	590	C	0.000742303	0.000242223	0.000406027	0.000143994	0.00056079	0.000347536	0.000872761	0.000147433	0.000771728	0.000260708	0.000877267	0.000230601	0.000821797	0.000213774	0.00120802		0.000235051	0.000741666	0.000660332	0.000728723	0.000494071	0.000585137	0.000586879	0.00116288		WSN-HA	590	A	0.000563754	0.00101848	0.000516899	0.00130706	0.000780179	0.00097211	0.000436023	0.000654563
A2093-HA	591	T	0.000551833	0.000276759	0.000410004	0.000323893	0.000641994	0.000416378	0.000418313	0.000294572	0.000702285	0.000148959	0.000973961	0.0004609	0.000896402	0.000427229	0.000611284		0.000381661	0.00074868	0.000520504	0.000660451	0.000626802	0.000427505	0.000806965	0.000606865		WSN-HA	591	C	0.000365558	0.000473416	0.000398756	0.000504032	0.000497524	0.00055544	0.000438055	0.000757159
A2093-HA	592	G	0.000488381	0.000234544	0.000328484	0.000243576	0.000350809	0.000441922	0.000382354	0.000247036	0.000555911	0.000351856	0.000381411	0.000363429	0.000527148	0.000336555	0.000691693		0.000798762	0.000162628	0.000387807	0.000599113	0.000866626	0.000168566	0.00057747	0.000195358		WSN-HA	592	C	0.000267201	0.00185839	0.000360779	0.00272781	0.00202874	0.00205058	0.00118069	0.00211312
A2093-HA	593	T	0.000388954	0.000712166	0.000397535	0.000617025	0.000370248	0.00110724	0.00050782	0.00102796	0.000409476	0.000992695	0.00031142	0.00105202	0.000650271	0.00080292	0.00102877		0.000612839	0.000601375	0.000477935	0.000551783	0.000355429	0.000179096	0.000409705	0.000248283		WSN-HA	593	C	0.000332105	0.00139506	0.000318916	0.0015023	0.00124441	0.00149351	0.000883889	0.00160033
A2093-HA	594	G	0.000679925	0.00081103	0.000638413	0.000756935	0.000446664	0.000978058	0.000552819	0.000925947	0.000376724	0.000965295	0.00070791	0.000922335	0.000988279	0.000858464	0.000819108		0.0010681	0.000763715	0.00071508	0.000880688	0.000486532	0.00074001	0.000727207	0.00102208		WSN-HA	594	G	0.000364226	0.00021838	0.000278076	0.000353045	0.000498363	0.000462171	0.000680626	0.000620968
A2093-HA	595	C	0.000801181	0.00130012	0.000732565	0.000986799	0.000891085	0.00102423	0.00104141	0.000866686	0.000923361	0.000946884	0.00067404	0.0013934	0.00121423	0.000974427	0.00091608		0.000909091	0.00131222	0.00118708	0.000832016	0.00101774	0.000841249	0.000902486	0.000692267		WSN-HA	595	T	0.000597808	0.00100275	0.000159363	0.00115711	0.000604551	0.00103818	0.00083254	0.000805379
A2093-HA	596	A	0.000663653	0.00127848	0.000191205	0.00085942	0.00079564	0.000678217	0.000782626	0.000827706	0.000934632	0.000998558	0.000660165	0.000821693	0.000943947	0.000938326	0.00070382		0.00070035	0.000248725	0.000661607	0.000366748	0.000479219	0.000552543	0.000936956	0.000518672		WSN-HA	596	C	6.63592e-05	0.000808407	0.000557391	0.000457317	0.00093588	0.000791581	0.000158711	0.000902903
A2093-HA	597	G	0.00043691	0.000808877	0.000253678	0.000562393	0.000336601	0.000640827	0.000516876	0.00081032	0.000388442	0.000581877	0.000253397	0.000712431	0.000380472	0.000837701	0.000270783		0.000582072	0.000483474	0.000580816	0.000431406	0.00027411	0.000217841	0.000469682	0.000670213		WSN-HA	597	T	0.000430421	0.000669693	0.000357483	0.000771327	0.000435424	0.000588249	0.000398406	0.000771172
A2093-HA	598	A	0.000798152	0.000704608	0.000580973	0.000692071	0.000322165	0.000822913	0.000695548	0.000467906	0.000516766	0.000824384	0.000577174	0.000623844	0.000589449	0.000687414	0.00078352		0.000700911	0.000460733	0.000853176	0.000493848	0.000302441	0.000728534	0.000711427	0.000684297		WSN-HA	598	A	0.00079536	0.000986734	0.000159115	0.00111246	0.00083724	0.000742149	0.000317889	0.000692161
A2093-HA	599	C	0.00049228	0.00206866	0.000206016	0.00262912	0.000430052	0.00240979	0.000211797	0.00176452	0.000488192	0.0023612	0.000421066	0.00184715	0.000533553	0.00206986	0.000276865		0.000594787	0.000358841	0.000169628	0.000263841	0.000235018	0.000334461	0.000626566	0.000811792		WSN-HA	599	G	0.000166152	0.000441566	0.00015956	0.000229885	0.00048266	0.000514019	0.00063885	0.000417813
A2093-HA	600	A	0.000445904	0.000752684	0.000374287	0.00059837	0.000426737	0.000749078	0.000239074	0.000522991	0.000553894	0.000555781	0.000762754	0.000942073	0.00026325	0.000942121	0.000534642		0.000539877	0.000405268	0.000381461	0.000477745	0.000470307	0.000470952	0.000437139	0.000505817		WSN-HA	600	C	0.000532003	0.00124551	0.000597181	0.00116831	0.000987167	0.00151149	0.00124433	0.00128236
A2093-HA	601	A	0.000240375	0.00116171	0.000276855	0.000758352	0.000306584	0.000823562	0.000141503	0.000561704	0.000518871	0.000764867	0.000754323	0.00228853	0.000756397	0.00101831	0.00058849		0.000733102	0.000440864	0.000264901	0.000665701	0.000893769	0.000499883	0.000173596	0.000538441		WSN-HA	601	A	0.000497909	0.000802305	0.000717046	0.000806919	0.000935028	0.000834937	0.000398232	0.000726317
A2093-HA	602	A	0.000457818	0.000936479	0.000382793	0.000497523	0.000635021	0.000991257	0.000637661	0.000862922	0.00107685	0.00122589	0.00108102	0.00114735	0.000853952	0.000824606	0.000963979		0.00060048	0.000913735	0.000194477	0.000570033	0.000565857	0.00107378	0.000579116	0.000597276		WSN-HA	602	G	0.000365024	0.000291535	0.000398311	0.000328092	0.000359531	0.000255055	0.000278308	0.000207211
A2093-HA	603	T	0.000364	0.00441979	0.000211026	0.00411132	0.000438154	0.0040639	0.000485097	0.00434604	0.000439671	0.00452743	0.000465596	0.00415366	0.000545743	0.0047863	0.000354321		0.00033499	0.000318848	0.000442184	0.000409333	0.000193686	0.000379003	0.000351865	0.000701785		WSN-HA	603	T	0.000430606	0.000653381	0.00051657	0.000201243	0.000382327	0.000300078	0.000556926	0.00041213
A2093-HA	604	C	0.000469885	0.00102459	0.000296355	0.000958814	0.000203907	0.000999347	0.000201532	0.000821355	0.000321327	0.000972118	0.000278233	0.000907194	0.000255155	0.00103741	0.000462336		0.000203988	0.000255591	0.000159369	8.4513e-05	8.8964e-05	0.000142015	0.000318674	0.000369413		WSN-HA	604	G	0.00043165	0.000222247	0.000159451	0.000282406	0.000780469	0.000376861	0.0132933	0.0153323
A2093-HA	605	T	0.000167546	0.000995005	0.00029163	0.00162984	0.000281317	0.00147552	0.000197443	0.00120254	0.000517093	0.00114045	0.000152114	0.00137236	0.000409035	0.00125697	0.000325277		0.00035999	0.00041941	0.000405416	0.000496504	0.00040319	0.000280544	0.000321958	0.000161134		WSN-HA	605	A	0.000698952	0.000770331	0.00075921	0.000964124	0.00138185	0.00100313	0.0536929	0.0548212
A2093-HA	606	G	0.000127399	0.000987303	9.79432e-05	0.000967397	0.000202536	0.000687663	0.000298775	0.00100029	0.000232099	0.000873195	0.000429936	0.00076471	0.000527342	0.00112316	0.000295693		0.000255063	0.000295583	0.000319808	8.35213e-05	0.000399769	0.000211536	0.00013637	0.000324728		WSN-HA	606	T	0.000231681	0.000291068	0.000277987	0.000176354	0.000479283	0.000346492	0.000278419	0.000275179
A2093-HA	607	T	0.000259291	0.00134768	0.000349913	0.001702	8.27267e-05	0.00194066	0.000356452	0.00182447	0.000413528	0.00175911	0.000313913	0.00231931	0.000421003	0.00164351	0.000333801		0.000470662	0.000259224	0.000327038	0.000385224	0.000315756	0.000249688	0.000187301	0.000498132		WSN-HA	607	G	0.000869274	0.000675194	0.000481444	0.00101586	0.00059331	0.000834506	0.00101284	0.00113681
A2093-HA	608	A	0.000447609	0.000752344	0.000329241	0.000543533	0.000194674	0.00061451	0.000432859	0.000448303	0.00061295	0.000353835	0.00032456	0.00078898	0.000373257	0.000718721	6.31154e-05		0.000291531	0.000650169	0.000567108	0.000359138	0.000676333	0.000540668	0.000216553	0.000389712		WSN-HA	608	A	0.000467758	0.000956058	0.000802665	0.000789346	0.000949067	0.00074817	0.000766747	0.00101109
A2093-HA	609	T	0.000303582	0.00115695	0.000201268	0.00160383	0.000374158	0.00138837	0.000153965	0.00126441	0.000474989	0.00159109	0.000158118	0.00137111	0.000756305	0.00161074	0.000370745		0.000308309	0.000346126	0.000202503	0.000387731	0.000447267	0.000397657	0.000417789	0.00037363		WSN-HA	609	G	0.000531138	0.000626774	0.000398391	0.000433242	0.000511011	0.000585014	0.00048075	0.000419068
A2093-HA	610	A	0.000321647	0.000741346	0.000556122	0.000754178	0.000345981	0.000473709	0.000284414	0.000965581	0.000602195	0.000615637	0.000724659	0.000924739	0.000497555	0.000709136	0.000588819		0.000242448	0.000559039	0.000225124	0.000511912	0.00016884	0.000500667	0.000947296	0.000810154		WSN-HA	610	C	0.000431779	0.000845029	0.000279018	0.00131853	0.000775983	0.00088405	0.000479214	0.000797393
A2093-HA	611	C	0.000219356	0.00199179	0.000456043	0.00191435	0.000293181	0.00184667	0.000206548	0.00193599	0.000389513	0.0022993	0.000348885	0.00176309	0.000284414	0.00204305	0.000203784		0.000359361	0.000218207	0.000281962	0.000259359	0.000276345	0.000378015	0.00914816	0.00823751		WSN-HA	611	A	0.00062966	0.000909918	0.000835522	0.000982541	0.000893375	0.000971098	0.000752088	0.000551116
A2093-HA	612	A	8.14133e-05	0.00146962	0.000141263	0.0017399	7.75615e-05	0.00168022	9.57579e-05	0.00170092	0.000691486	0.00163129	0.000410509	0.00171479	0.000503657	0.0016061	0.000438363		0.000643023	0.000161564	0.00034662	0.000480058	0.000518874	0.000438907	0.000926008	0.00101085		WSN-HA	612	A	0.000928074	0.00164498	0.000716418	0.00157456	0.00143924	0.00128166	0.000477023	0.00135327
A2093-HA	613	A	0.000446048	0.000649835	0.000233918	0.000957893	0.000309538	0.000971484	0.00043019	0.000667422	0.0008831	0.000927969	0.000614448	0.00130965	0.00072043	0.000653737	0.000250438		0.000543103	0.000403323	0.000573614	0.0004757	0.000560877	0.000507494	0.00101054	0.000582751		WSN-HA	613	C	0.00013271	0.000623693	0.000278629	0.000787582	0.000706645	0.000837326	0.000477669	0.000691372
A2093-HA	614	G	0.000170111	0.000362672	0.000196599	0.000718893	0.000244559	0.000247619	0.000100316	0.000464806	0.000203601	0.000392084	0.000308309	0.000380558	0.000390796	0.000496012	0.000131822		0.00065261	0.000466339	0.000625147	0.000503335	0.000740483	0.000704374	0.000401284	0.000122539		WSN-HA	614	A	0.000497331	0.000913977	0.000875065	0.00075934	0.000828198	0.00109061	0.000397314	0.00103756
A2093-HA	615	A	0.000202815	0.000511984	0.000186925	0.000653906	0.000232721	0.0003591	0.000239774	0.00066277	0.000525937	0.000758632	0.000322666	0.000818005	0.000393985	0.000688936	0.000218805		0.000194628	0.000606624	0.00030216	0.000119412	0.000213721	0.000509545	0.000258911	0.000349813		WSN-HA	615	G	0.000265481	0.000219402	0.00215199	0.000177386	0.000511372	0.000186085	4.00593e-05	0.000346021
A2093-HA	616	A	0.000162075	0.000626876	0.00116981	0.00152799	0.000309777	0.000775267	0.000287384	0.000803423	0.000993899	0.00102451	0.000380807	0.000735371	0.000566412	0.000925452	0.000563663		0.00028945	0.000485084	0.000337635	0.000238464	0.000555271	0.000718834	0.000731686	0.000621456		WSN-HA	616	A	0.000800801	0.00153242	0.000801475	0.001841	0.00169962	0.0019925	0.000490617	0.0014863
A2093-HA	617	C	0.000541847	0.000729759	0.000627565	0.00074242	0.000440864	0.000860075	0.000297427	0.000832555	0.000257437	0.00113997	0.000272926	0.000913727	0.00034002	0.000996473	0.000389067		0.000658628	0.000542005	0.000752296	0.000577701	0.787149	0.781336	0.00117504	0.00104017		WSN-HA	617	G	0.000431779	0.000258465	3.99233e-05	0.000256036	0.00041936	0.000492472	0.000441342	0.000349797
A2093-HA	618	C	0.000458601	0.000613709	0.000529202	0.000901009	0.000359569	0.000648979	0.000837851	0.000729409	0.000313372	0.000766776	0.000394417	0.000763068	0.000384589	0.000814251	0.000420998		0.000604473	0.000501148	0.000430444	0.00065757	0.000484816	0.000637033	0.00058296	0.000481		WSN-HA	618	T	0.00046433	0.000330506	0.000437968	0.000685314	0.000441826	0.000536806	0.000520416	0.000659951
A2093-HA	619	G	0.000167266	0.000872418	0.000289226	0.000834244	0.000637831	0.00064254	0.000444247	0.000944895	0.0003427	0.000636028	0.000303407	0.000671437	0.00126619	0.00159659	0.000226405		0.000606183	0.00041827	0.000393205	0.000371855	0.000485887	0.000562114	0.000359163	0.000562385		WSN-HA	619	C	0.000199428	0.000996016	0.000159553	0.000665251	0.000664664	0.000866105	0.000404008	0.00101155
A2093-HA	620	A	0.000410694	0.000530957	0.000427006	0.000812654	0.00035482	0.000811719	0.000242295	0.000621728	0.000533933	0.000696293	0.000535985	0.000776137	0.000310856	0.000766675	0.00025498		0.000590319	0.000245339	0.000305659	0.000686259	0.000256443	0.000440738	0.000174863	0.000434559		WSN-HA	620	T	0.000503153	0.00220171	0.000241507	0.00264855	0.00172361	0.00166699	0.00115502	0.00251797
A2093-HA	621	C	9.53607e-05	0.00224211	0.000329815	0.00238914	0.000411072	0.00221575	0.000225327	0.00258683	0.000584795	0.00248875	0.000652047	0.00250643	0.00056685	0.00231245	0.000367904		0.000709762	0.000424308	0.000255853	0.000329102	0.000793415	0.000289555	0.000244391	0.000227015		WSN-HA	621	C	9.96413e-05	0.00107169	7.97766e-05	0.00135422	0.00078911	0.00091427	0.000597919	0.000908614
A2093-HA	622	A	0.000426076	0.000722186	0.000489452	0.000674523	0.000565954	0.000587433	0.000301341	0.0006431	0.000201543	0.000922793	0.000729727	0.00062934	0.000595361	0.00102554	0.000425602		0.000401586	0.000419639	0.000583635	0.000377755	0.000651438	0.000489836	0.000356252	0.000325428		WSN-HA	622	T	0.000666245	0.00174236	0.000279855	0.00131096	0.000909091	0.000934378	0.000980472	0.00121242
A2093-HA	623	C	0.000213611	0.000782921	0.000197941	0.000841043	0.000369625	0.000973282	0.000151469	0.000810652	0.000263837	0.00113794	0.000278767	0.000910573	0.00034707	0.000972782	0.000199714		0.000100386	0.000340483	0.000235553	0.000253207	0.000308942	0.000215719	0.000179123	0.000368445		WSN-HA	623	A	0.000365801	0.00121632	0.000359038	0.00104501	0.000964058	0.000935804	0.0008478	0.00073209
A2093-HA	624	A	0.000250648	0.00113572	0.0003848	0.00101186	0.000318649	0.00117373	0.000493462	0.000862294	0.000456361	0.00141507	0.000662311	0.0010482	0.000654258	0.00175	0.000803342		0.00069472	0.000331799	0.000733308	0.00024665	0.00030648	0.000315679	0.000440723	0.000438125		WSN-HA	624	T	0.00056396	0.000442462	0.000278452	0.000434216	0.000545621	0.000444621	0.000162973	0.000523597
A2093-HA	625	A	0.000413121	0.000941159	0.000430952	0.00116313	0.000316218	0.0008819	0.00029129	0.00097742	0.000478941	0.000895055	0.00068626	0.00104147	0.000512958	0.00129108	0.000733629		0.00093334	0.000494356	0.000649996	0.000610625	0.000478552	0.000384051	0.000522899	0.000513185		WSN-HA	625	A	0.000365412	0.000476609	0.000358652	0.000685836	0.000839216	0.000821326	0.000362947	0.000938706
A2093-HA	626	C	0.000214124	0.000361182	0.000245894	0.000318212	0.000204415	0.000284414	0.000351865	0.000422663	0.00029268	0.00030854	0.000215903	0.000378167	0.000254042	0.000493486	9.91441e-05		0.0001997	0.000382832	0.000233399	0.000210668	0.000396022	0.000213212	0.00017815	0.00040788		WSN-HA	626	G	0.000466107	0.000658472	0.00159987	0.00197684	0.000394244	0.000234236	0.000638315	0.000485487
A2093-HA	627	A	0.00021616	0.00120296	9.96066e-05	0.00133717	8.25151e-05	0.00118138	0.000101688	0.00107294	0.000382871	0.00169695	0.000656065	0.00152374	0.000538352	0.00141041	0.000431951		0.000360453	0.000474342	0.000200248	0.000425423	0.000361321	0.000326477	0.000728266	0.000661294		WSN-HA	627	T	0.000397062	0.000397126	0.000555997	0.000575561	0.000585837	0.000277617	0.00182164	0.00267169
A2093-HA	628	A	0.000466299	0.00125297	0.000390434	0.00103376	0.000323102	0.00134738	0.000149641	0.00120516	0.000576469	0.00131387	0.000610203	0.00143007	0.00070862	0.00100627	0.000422929		0.000745156	0.000880282	0.000309179	0.000539509	0.000570175	0.000532595	0.000353857	0.000363519		WSN-HA	628	A	0.000530821	0.000691815	0.000517701	0.000908884	0.000368722	0.000863235	0.000482005	0.00110509
A2093-HA	629	C	0.000210005	0.000659867	0.000339098	0.000433404	0.000161037	0.000620791	0.000347843	0.000479166	0.000258509	0.000549708	0.000182149	0.000438111	0.000477143	0.000469548	0.000130873		0.000300948	8.38012e-05	0.000389924	0.000415127	0.000262456	0.000174362	0.000223334	0.000280978		WSN-HA	629	A	0.00066496	0.000845713	0.000639156	0.00122296	0.00104278	0.00117606	0.0010531	0.00107807
A2093-HA	630	G	0.000373941	0.000467674	0.000191598	0.000646336	0.000516037	0.000466235	0.000194913	0.000653996	0.000367855	0.000526135	0.000331485	0.0006834	0.000425618	0.000757635	0.000321161		0.000297737	0.000290011	0.000618453	0.000653435	0.000562868	0.000518385	0.000220926	0.000159579		WSN-HA	630	T	0.000199025	0.000515312	0.000159217	0.000280148	0.000248453	0.000258781	0.00188399	0.00177391
A2093-HA	631	A	0.000474248	0.00154883	0.000270988	0.00172445	0.000226634	0.0015862	0.000500028	0.00170113	0.000611483	0.00148532	0.000612849	0.00145788	0.000456934	0.00148801	0.0006178		0.000585792	0.000374462	0.000207831	0.00042009	0.000234291	0.000632936	0.000567564	0.000450714		WSN-HA	631	G	0.000598086	0.000335221	0.000438422	0.000465417	0.000504363	0.00042941	0.00215772	0.000881026
A2093-HA	632	G	0.00021292	0.000842334	0.00034339	0.000607998	0.000243803	0.000673098	0.000351176	0.00101188	0.000727336	0.000606907	0.00036931	0.000662526	0.00043606	0.000602679	0.000295955		0.00149338	0.000931769	0.00039976	0.000545073	0.000402127	0.000742574	0.000228258	0.000203708		WSN-HA	632	G	0.000299182	0.000515521	0.000719252	0.000663519	0.000796694	0.000777623	0.00117433	0.000591798
A2093-HA	633	T	0.000348736	0.00145324	0.000200632	0.00124139	0.000334546	0.00164345	0.000307645	0.00166136	0.00041653	0.00165143	0.000316076	0.00154389	0.000470511	0.00196604	0.000337678		0.00365001	0.00472701	0.000118699	0.000172726	0.000222272	0.000472779	0.000225043	0.00033375		WSN-HA	633	A	0.000870963	0.000554078	0.000845036	0.00100008	0.000676709	0.00097297	0.00110137	0.00136631
A2093-HA	634	G	0.000165344	0.000445302	0.000382738	0.000408401	0.0001589	0.000500028	0.000341797	0.000629277	0.000310647	0.000381465	0.00018056	0.000698037	0.000402766	0.000559241	0.0018288		0.000148684	0.000206339	0.000383818	0.000287074	0.000172317	0.00010332	0.000219964	0.000237652		WSN-HA	634	A	0.00066769	0.0015923	0.00208584	0.00156607	0.00135678	0.00182941	0.0010549	0.00186423
A2093-HA	635	T	0.000428082	0.00071489	0.00029634	0.000965517	0.000204968	0.000958683	0.00060698	0.00113648	0.000733052	0.000934921	0.000433772	0.00102007	0.000579374	0.000821628	0.00049877		0.000305515	0.000128014	0.000394602	0.000632485	8.80747e-05	0.000388281	0.000135943	0.000616244		WSN-HA	635	A	0.000601283	0.000854288	0.000521356	0.00141585	0.00146199	0.00107105	0.000406174	0.00133888
A2093-HA	636	G	0.000126963	0.00148516	0.000534032	0.00143673	0.000324281	0.000956453	0.000448654	0.00169292	0.000521512	0.00115821	0.000245218	0.00178816	0.0003663	0.00142717	0.000328375		0.00051717	0.000463607	0.000322659	0.000500876	0.00103213	0.0014429	0.000276332	0.000323076		WSN-HA	636	T	0.000298587	0.00029347	0.000199124	0.000430511	0.000198246	0.000328192	0.000520187	0.000485892
A2093-HA	637	G	0.000502155	0.0013569	0.000482509	0.00155633	0.00027924	0.00111161	0.00039343	0.00116261	0.000286393	0.00106554	0.000757438	0.00141704	0.000519974	0.00162388	0.000259462		0.000918039	0.000249418	0.004395	0.00412048	0.00039772	0.000346428	0.000591851	0.000719252		WSN-HA	637	G	0.000332259	0.000512333	3.9882e-05	0.00037993	0.000571642	0.000491435	0.000762073	0.000727046
A2093-HA	638	C	0.000519143	0.000709326	0.00025025	0.00117112	0.000371624	0.000876065	0.00040756	0.000672894	0.000503584	0.000806826	0.000377157	0.000803825	0.000421082	0.000814285	0.000475414		0.0235252	0.0227654	0.0060937	0.00547219	0.000579736	0.000614828	0.000955371	0.000784411		WSN-HA	638	C	0.00013324	0.00106543	0.000120005	0.000865602	0.000523	0.000797935	0.000728421	0.00100607
A2093-HA	639	T	0.000566918	0.000893755	0.000402962	0.000820361	0.000208725	0.000854907	0.000256713	0.00063038	0.000599251	0.000845904	0.000505593	0.00051488	0.000661157	0.00112168	0.000712251		0.00040781	0.000435483	0.000398963	0.00095267	0.000309885	0.000465233	4.54483e-05	0.00070922		WSN-HA	639	T	0.000465968	0.000518884	0.000798658	0.000768699	0.000501781	0.000756448	0.000362596	0.000244824
A2093-HA	640	A	0.000361606	0.00065286	0.000372232	0.000664995	0.000231365	0.000597891	0.000426561	0.000884496	0.000743065	0.000470727	0.000699892	0.000861827	0.000783392	0.000848864	0.000498303		0.000627928	0.000522992	0.000413752	0.000516755	0.00042107	0.000435803	0.00150382	0.00100398		WSN-HA	640	T	0.000166445	0.000477994	0.000399744	0.00596026	0.000375912	0.000493943	0.000442424	0.000418323
A2093-HA	641	C	0.000307625	0.00104417	0.000555079	0.000897316	0.000125324	0.000837677	0.000258385	0.00114333	0.000329144	0.0010281	0.000158479	0.00117286	0.000260324	0.0012564	0.00051083		0.00256121	0.00218455	0.000918824	0.000865239	0.000398389	0.000579311	0.000545852	0.00033612		WSN-HA	641	A	0.000464777	0.000808883	0.000478832	0.00127071	0.000876468	0.000988352	0.000401011	0.00118384
A2093-HA	642	A	0.000501588	0.000882061	0.000434531	0.000847458	0.000239894	0.000808214	9.87947e-05	0.000955035	0.000542811	0.00115265	0.000574887	0.00200995	0.000722837	0.00110918	0.000487092		0.000295741	0.000791007	0.000536049	0.000659495	0.00030012	0.00044919	0.000218933	0.000560269		WSN-HA	642	T	0.000298993	0.000257107	0.000598587	0.000431384	0.000375469	0.000609485	0.00024109	0.000312261
A2093-HA	643	G	0.000125366	0.000698414	0.000240558	0.000866635	0.000159579	0.000605094	0.000394691	0.000623211	0.000313051	0.000755302	0.000242343	0.000526849	6.7688e-05	0.000725884	0.000324265		9.90099e-05	0.000417432	0.000306949	0.00024727	0.000386681	0.000277229	4.40257e-05	0.000238968		WSN-HA	643	G	0.000431894	0.000147297	0.000638927	0.000483473	0.000476561	0.000493734	0.00056182	0.000626741
A2093-HA	644	A	0.000535575	0.00104034	0.000141931	0.000631011	7.86999e-05	0.000729262	0.000289981	0.00102524	0.000336417	0.000770858	0.000536289	0.000927363	0.00035535	0.000760731	0.000605192		0.00142282	0.00106522	0.000495257	0.000567974	0.00034057	0.000273467	0.00082641	0.000432798		WSN-HA	644	T	0.000298171	0.000399303	0.000318408	0.000477507	0.000446938	0.000441337	0.00031775	0.000344009
A2093-HA	645	A	0.000201361	0.00097858	0.000649954	0.000816931	0.000424514	0.000778083	0.000427736	0.000691364	0.000906668	0.000940218	0.000728629	0.000760091	0.00047823	0.000584707	0.00046834		0.000482114	0.000481966	0.000337016	0.000792959	0.000295284	0.000638334	0.0154843	0.0132346		WSN-HA	645	C	0.000299232	0.00114692	7.98276e-05	0.00145892	0.000835506	0.00122911	0.00266537	0.00311963
A2093-HA	646	G	0.000294936	0.000532042	9.68335e-05	0.000307941	0.00012001	0.000530669	0.000197589	0.000738725	0.000229062	0.000675595	0.000304804	0.000567836	0.000477197	0.000458505	0.000163185		0.000251256	0.000166736	0.000117238	0.000124172	4.38404e-05	0.000209878	0.000223674	0.000120419		WSN-HA	646	T	0.000267335	0.00114307	0.000361533	0.00110719	0.00148002	0.00128507	0.000446574	0.00118675
A2093-HA	647	A	0.000329001	0.000620857	0.000236798	0.0011879	0.000391911	0.000529294	0.000289827	0.000909848	0.000308789	0.00079197	0.000445871	0.000927999	0.000421641	0.000931736	0.000286633		0.000294522	0.000654959	0.000190629	0.000686952	0.000425985	0.000374188	0.00030529	0.000392495		WSN-HA	647	C	0.000132912	0.000366771	3.99233e-05	0.000634921	0.00040202	0.000422456	0.00024001	0.000520707
A2093-HA	648	A	0.000570381	0.00103994	0.000140918	0.000994321	0.000233563	0.00080048	4.79823e-05	0.00125784	0.000612199	0.000631936	0.000559564	0.00118834	0.00083671	0.000816962	0.000538315		0.000291432	0.000446682	0.000414328	0.000522424	0.000423119	0.000473982	0.000519188	0.000584408		WSN-HA	648	T	0.000232342	0.000366892	0.000239234	0.00045712	0.000327398	0.000446638	0.00035868	0.000382542
A2093-HA	649	A	0.000123957	0.000932239	0.000476758	0.000901074	0.000197114	0.000785259	0.000340037	0.00073622	0.000871398	0.0010293	0.000686117	0.00105106	0.000468802	0.00097056	0.000639591		0.000689146	0.000246903	0.000342766	0.000528799	0.000682303	0.000410074	0.000348918	0.000552966		WSN-HA	649	G	0.000399095	0.000403862	0.000279597	0.000177922	0.000479048	0.000281981	0.000521272	0.000278203
A2093-HA	650	T	0.000303503	0.000978022	0.000250225	0.000985641	0.000247627	0.00114241	0.000512636	0.00095973	0.000295989	0.0010178	0.000250894	0.000958871	0.000539121	0.000884326	0.000370158		0.000206558	0.000428927	0.000521586	0.000813495	8.94214e-05	0.000572042	0.000508247	0.000498525		WSN-HA	650	T	0.000464499	0.000473485	0.000358566	0.000251826	0.000350508	0.000396594	0.000397504	0.000276119
A2093-HA	651	A	0.000125078	0.00073022	0.000192446	0.000631531	0.000159172	0.000801355	0.000196918	0.00121949	0.000340165	0.000890102	0.00038977	0.000907972	0.000515938	0.000684242	0.000578964		0.00080016	0.000289173	0.00112251	0.00143802	0.000474506	0.000377501	0.000400178	0.000596564		WSN-HA	651	A	0.000465317	0.00102741	0.000479061	0.000890268	0.0011875	0.00122399	0.00080048	0.000869838
A2093-HA	652	A	0.000250292	0.00094842	0.000287659	0.00103434	0.000317927	0.000801662	0.000147856	0.00104467	0.000624432	0.0012244	0.000512033	0.000765358	0.000515776	0.000665247	0.000548104		0.000447583	0.000540788	0.000462535	0.000821423	0.000515663	0.000412215	0.000487524	0.000518445		WSN-HA	652	G	0.000200448	0.000521726	0.000521942	0.00126631	0.000768935	0.000763778	0.000522529	0.000318471
A2093-HA	653	A	0.000332627	0.00102249	0.000334544	0.000823234	0.000236007	0.00109441	0.000292883	0.00127697	0.000676495	0.000809589	0.000506691	0.00144986	0.000689379	0.000722173	0.000256715		0.000295639	0.000410122	0.000381098	0.000612345	0.000767984	0.000714602	0.000613228	0.000474346		WSN-HA	653	C	0.000466604	0.000997856	0.00096123	0.00122847	0.000940184	0.00224857	0.000646674	0.000947767
A2093-HA	654	T	0.000591124	0.00114281	0.000104827	0.00104588	0.000392585	0.00138356	0.000699715	0.0012135	0.000903342	0.00119861	0.000363781	0.00106261	0.000566293	0.00105822	0.000318404		0.00104188	0.000405936	0.000365646	0.000677323	0.000449681	0.000486381	0.000787986	0.00109424		WSN-HA	654	G	0.000366618	0.000629397	0.000120091	0.00033341	0.000613199	0.000402844	0.000928468	0.000736687
A2093-HA	655	A	0.000246842	0.00112931	0.000474969	0.000668769	0.000510705	0.00103763	0.000535098	0.000540436	0.000812188	0.000965517	0.000535874	0.000664037	0.000531986	0.000928048	0.000861491		0.000677572	0.000736287	0.00052521	0.000569013	0.000210331	0.000576564	0.000430589	0.000906225		WSN-HA	655	T	0.000299252	0.000548727	0.000159496	0.000202886	0.000278066	0.000328569	0.000598946	0.000312533
A2093-HA	656	G	0.000334183	0.000880492	0.0004329	0.000712086	0.000199442	0.000932938	0.000589912	0.00112722	0.000513303	0.000952476	0.000302535	0.00123619	0.00052094	0.0008785	0.000355929		0.000700876	0.000250543	0.000545703	0.000289951	0.000566473	0.000519481	0.000311346	0.000320128		WSN-HA	656	C	0.000232883	0.000476034	0.000479042	0.000456262	0.00053096	0.000398332	0.00036146	0.000346909
A2093-HA	657	G	0.000213229	0.00160125	0.000343474	0.00165815	0.00024425	0.00193039	0.00035229	0.00181542	0.00034902	0.00173104	0.000401706	0.00156061	0.000369217	0.00179853	0.000165579		0.000412159	0.000212639	0.000402641	0.000126257	0.000581864	0.000213326	0.000551395	0.000286041		WSN-HA	657	T	0.00109726	0.00106504	0.000918494	0.000864722	0.000786742	0.000893025	0.000884635	0.00062744
A2093-HA	658	A	0.000247341	0.00129373	0.00042505	0.000667277	0.000509404	0.0010333	0.00014518	0.00088603	0.00069979	0.000648292	0.000723415	0.00110847	0.00119792	0.000927047	0.000897407		0.000633343	0.00061262	0.00030108	0.000443817	0.000340977	0.000446306	0.000829187	0.00071508		WSN-HA	658	T	0.000631733	0.000366019	0.000758271	0.000608751	0.000532697	0.000703664	0.00028143	0.000659928
A2093-HA	659	C	0.000610261	0.0026743	0.000251902	0.0027317	0.000543842	0.00254253	0.000360732	0.00231968	0.000598122	0.00229162	0.000284432	0.00231625	0.000567913	0.00206515	0.000543996		0.000471451	0.000521263	0.000407249	0.000519301	0.000318529	0.000361246	0.000278694	0.000292032		WSN-HA	659	C	9.96877e-05	0.000807577	0.000278851	0.000838479	0.00106748	0.000587296	0.00068612	0.000696355
A2093-HA	660	C	0.000255896	0.000649182	0.00024487	0.000468073	0.000202963	0.000667173	0.00035213	0.00047259	0.00023308	0.000884867	0.000185426	0.000819605	0.000344234	0.000656713	0.000363877		0.000466708	0.000382117	0.000401655	0.000168513	0.000359131	0.000388816	0.000506306	0.000204382		WSN-HA	660	A	0.000893862	0.000293352	0.000675166	0.000583816	0.000457957	0.000399099	0.000362304	0.00041758
A2093-HA	661	T	0.000649885	0.00156332	0.000640394	0.00116121	0.000617157	0.00146158	0.000562228	0.00139835	0.000974342	0.00116106	0.000853161	0.00205017	0.0010489	0.00148507	0.000775377		0.00120748	0.000986955	0.000974263	0.000676418	0.00087164	0.000970664	0.000855391	0.000749532		WSN-HA	661	A	0.000528384	0.000489624	0.000673828	0.000574458	0.00047097	0.000722839	0.000412167	0.000751449
A2093-HA	662	T	0.000567735	0.00192722	0.000602742	0.00231628	0.000584502	0.00171352	0.000462987	0.00180213	0.000807948	0.0019613	0.000796787	0.0024433	0.000641376	0.00181067	0.000924658		0.00108992	0.000562308	0.000888212	0.000473648	0.000471587	0.000544307	0.000438789	0.000209407		WSN-HA	662	A	0.00037417	0.000743756	0.000427198	0.000733158	0.000624728	0.000426087	0.000598009	0.000671191
A2093-HA	663	C	0.000173641	0.00146407	0.00020013	0.00124446	0.000248221	0.00149942	0.000512636	0.00158908	0.000504691	0.0016658	0.000252048	0.00133109	0.000257925	0.00206003	0.000337895		0.000358974	0.000516396	0.000199752	0.000215072	0.000400927	0.00025248	0.000502283	0.000249263		WSN-HA	663	T	0.00198579	0.000327869	0.0017383	8.57559e-05	0.000312945	0.000158019	0.000139886	0.000273694
A2093-HA	664	A	0.000291861	0.000672165	0.000143795	0.00038211	0.000159122	0.000853987	0.000440874	0.00046274	0.000342163	0.000729625	0.000484599	0.000703065	0.00040578	0.000757949	0.000712874		0.0001998	8.31981e-05	0.000384778	0.000412286	0.000260112	0.000520075	0.000352905	0.000396385		WSN-HA	664	T	0.00160334	0.000246802	0.00144247	0.000199317	0.000226436	0.000236059	0.000185245	0.000195244
A2093-HA	665	A	0.000241303	0.000577117	0.000138927	0.000644086	0.000115634	0.000595066	0.000331063	0.000612264	0.000384499	0.000762926	0.000437675	0.000677844	0.00067384	0.000771126	0.00040639		0.000437978	0.000401865	0.00037679	0.00027854	0.000510399	0.000471412	0.000172704	0.000423631		WSN-HA	665	A	0.000457701	0.000237869	0.000528651	0.000578401	0.000412996	0.000406876	0.000388819	0.000300899
A2093-HA	666	A	0.000585774	0.00114035	0.00033774	0.00110356	0.000360678	0.00110441	0.000246853	0.000767636	0.00111473	0.0013711	0.000910194	0.00130099	0.000928043	0.00126294	0.000715308		0.000500075	0.000459309	0.000463661	0.000662279	0.000695834	0.000698349	0.000661872	0.000918347		WSN-HA	666	T	0.00140759	0.000332876	0.00162438	0.000317561	0.0003753	0.000106075	0.000320748	0.000591133
A2093-HA	667	C	0.000336262	0.00164772	0	0.00128641	4.04514e-05	0.00162643	0.000399142	0.00159149	0.000430503	0.00106929	9.17011e-05	0.00161881	0.000364033	0.00129672	0.000196194		0.000614471	0.000293735	0.000396936	0.000208742	0.000221288	0.000209724	0.000861483	0.0011283		WSN-HA	667	A	0.000911681	0.000319808	0.000618656	0.000417327	0.000307985	0.000360212	0.000306507	0.000303628
A2093-HA	668	C	0.000386631	0.000790441	0.000344099	0.000732008	0.000163572	0.000569267	0.000302984	0.000798769	0.000379606	0.00103332	0.00018655	0.000975392	0.000300606	0.00082355	0.000132983		0.00128846	0.00080748	0.000239981	8.46597e-05	0.000134559	0.00024843	0.000367023	0.000204415		WSN-HA	668	A	0.00080142	0.000242111	0.000804986	0.000534188	0.000479711	0.000337312	0.000582385	0.000383245
A2093-HA	669	A	0.00047797	0.0011119	0.000603895	0.00101482	0.000460887	0.00113203	0.000668243	0.00133326	0.000326303	0.000946335	0.000914769	0.00098667	0.000565131	0.00150076	0.000473677		0.000399421	0.000695894	0.000270709	0.000477513	0.000433971	0.000542751	0.000617856	0.00058113		WSN-HA	669	C	0.000418537	0.000242434	0.000598513	0.000338057	0.000395101	0.000259114	0.000267463	0.000268138
A2093-HA	670	C	4.25985e-05	0.000692496	4.90172e-05	0.000459339	8.15461e-05	0.000582814	0.000352432	0.000618346	0.000610501	0.000434379	0.000154202	0.000864669	0.000392048	0.000417188	0.000461924		0.000766793	0.000254572	0.000596279	0.000380614	0.000575349	0.000141513	0.000180914	0.000202955		WSN-HA	670	A	0.000684372	0.000489556	0.000963281	0.000650802	0.000342397	0.000521975	0.000617992	0.000500983
A2093-HA	671	T	0.000308533	0.00109132	0.000456274	0.000796116	0.000254022	0.00107205	5.2233e-05	0.00127446	0.000635901	0.00113968	0.000353289	0.00114508	0.000722648	0.000848634	0.000585299		0.000577579	0.000528076	0.000567928	0.000527009	0.000268456	0.000648836	0.000232094	0.000633125		WSN-HA	671	G	0.000609164	0.000352927	0.00372697	0.000218502	0.000275285	0.000302305	0.000486102	0.000185963
A2093-HA	672	G	0.00043554	0.000714836	0.0001999	0.000596532	0.000166639	0.000622289	0	0.000913455	0.000267594	0.000655646	0.000252215	0.000932288	0.000165289	0.000706403	0.000541364		0.000258532	0.000304798	0.000361228	0.000345707	0.000312877	0.000215858	0.000733239	0.000959533		WSN-HA	672	G	0.00101796	0.00040122	0.00130242	0.000195706	0.000169243	0.000231893	0.000182216	0.000305355
A2093-HA	673	A	0.000304825	0.00150796	0.00024929	0.00164261	0.000585431	0.00117872	5.12794e-05	0.00114949	0.000506224	0.00175128	0.000726629	0.00168737	0.000613439	0.00130421	0.000778368		0.000358625	0.000474056	0.000237756	0.000559332	0.000973279	0.00111335	0.000813706	0.000498774		WSN-HA	673	A	0.00242713	0.000374549	0.00212242	0.000880052	0.000551644	0.00065609	0.00048506	0.000354217
A2093-HA	674	T	0.000343407	0.000917229	0.000147153	0.000750346	0.000287262	0.000751397	0.000150693	0.000913189	0.000468083	0.000714967	0.000309895	0.00103438	0.000324435	0.000840256	0.000595474		0.000455789	0.000298139	0.000196117	0.000467389	0.000526154	0.00038835	0.000313592	0.000286299		WSN-HA	674	G	0.000979131	0.000122021	0.00106632	0.000257158	0.000171856	0.000182687	0.00144398	0.000737291
A2093-HA	675	A	0.000252663	0.000725308	0.000291276	0.000571461	0.000363725	0.000507706	0.000547809	0.000481343	0.00103181	0.000844412	0.000427821	0.00100287	0.000636696	0.000662465	0.00246273		0.000598414	0.000210331	0.000386787	0.000459194	0.000390033	0.000383169	0.000619003	0.00028219		WSN-HA	675	A	0.000907301	0.000298648	0.00109734	0.00038578	0.000387678	0.000349275	0.000549879	0.000363578
A2093-HA	676	G	0.000127318	0.000566034	9.77087e-05	0.000594724	0.000202939	0.0006929	0.000200662	0.000754863	0.000289788	0.000592253	0.000307531	0.000968425	0.000321175	0.000741967	9.79336e-05		0.000670449	0.000802636	0.000281	0.000337197	0.000311929	0.00031569	0.00032066	0.000162701		WSN-HA	676	T	0.00275169	0.000128656	0.00254465	0.000239887	0.000210729	0.000409266	0.000494682	0.00024419
A2093-HA	677	G	0.000348432	0.00136117	0.000549423	0.00121619	0.000248334	0.00150627	0.000358405	0.00116784	0.000443997	0.0012932	0.000378024	0.00124049	0.000281803	0.000977423	0.000267433		0.052724	0.0508526	0.00256771	0.00295238	0.00073944	0.000431562	0.00123469	0.00116067		WSN-HA	677	T	0.00244934	8.62032e-05	0.00244535	0.000328938	0.000362932	0.000161926	0.000344285	0.000407199
A2093-HA	678	A	0.000535156	0.000450126	0.000332305	0.000700333	0.000275906	0.000504268	0.000677835	0.000668475	0.000588021	0.000506428	0.000416989	0.00075649	0.000510397	0.000656956	0.000707532		0.000785315	0.000491703	0.00041833	0.000489716	0.000728176	0.000512068	0.000782371	0.000668923		WSN-HA	678	C	0.000972454	0.00045664	0.00124429	0.000115808	0.000203335	0.000292312	0.000274562	0.000157041
A2093-HA	679	C	0.000305024	0.00180213	0.000351247	0.00185403	0.000416164	0.00141458	0.000154599	0.00195332	0.000268456	0.002149	0.00050792	0.0017919	0.000472378	0.00201439	0.000403959		0.00105474	0.000434953	0.000695382	0.000518784	0.000456267	0.000289478	0.000798085	0.00020889		WSN-HA	679	A	0.000937548	0.000425568	0.00083162	0.000822079	0.000569152	0.000609385	0.000804901	0.000680245
A2093-HA	680	C	0.000217089	0.000860506	0.000149469	0.000558079	0.000289663	0.000603589	0.000204583	0.00108639	0.000355061	0.000733399	0.000377477	0.000830228	0.000397884	0.00109068	0.000472223		0.00163433	0.0028842	0.000447719	0.000171505	0.000363372	0.000323822	0.000796104	0.000455449		WSN-HA	680	C	0.00273797	0.000202274	0.00286664	0.000197796	0.000198999	0.000260051	0.000181028	0.000268086
A2093-HA	681	A	0.000503778	0.000709117	0.00024246	0.00131732	0.0002009	0.00103618	0.000248324	0.000655182	0.000258139	0.000963524	0.000395798	0.00102352	0.000590131	0.00108084	0.000392157		0.000351212	0.000252058	0.000428349	0.000291497	0.000606875	0.000417435	0.000133073	0.000402479		WSN-HA	681	C	0.00250409	0.000576986	0.0026883	0.000692821	0.00066911	0.000557517	0.000783482	0.000234843
A2093-HA	682	A	0.00041587	0.000832896	0.000334624	0.000684242	0.0001191	0.000831105	0.000195628	0.000345099	0.000564717	0.000743218	0.000691792	0.000620149	0.000403416	0.00118816	0.00025839		0.000298805	0.000994819	0.000926784	0.0010644	0.000173626	0.000276405	0.000574078	0.000317435		WSN-HA	682	C	0.00588235	0.000324557	0.00567886	0.000424352	0.000315838	0.000442328	0.000404585	0.000308309
A2093-HA	683	G	0.000508475	0.000529564	4.87543e-05	0.000997487	0.000324662	0.000619782	0.000150565	0.00104406	0.000519766	0.000672176	0.000399557	0.000827647	0.000757332	0.00095086	0.000198485		0.00147673	0.000632938	0.000672734	0.000378788	0.000664953	0.000598044	0.0050743	0.0052176		WSN-HA	683	C	0.00152963	0.000475153	0.00161632	0.000414113	0.00044828	0.000253575	0.000130129	0.000377088
A2093-HA	684	G	0.000215026	0.000916994	0.000444818	0.000865817	0.000287368	0.000731703	0.000152633	0.000970855	0.000351916	0.000832937	0.000405464	0.00135449	0.000465387	0.000859172	0.000267818		0.000418191	0.000427771	0.000449512	0.000212531	0.000409203	0.000426879	0.000794764	0.000451708		WSN-HA	684	G	0.000725019	0.00027072	0.000524384	0.000269049	0.000273486	0.000744676	0.000338381	0.000367999
A2093-HA	685	C	0.000444583	0.00209264	0.000356035	0.00219625	0.000382003	0.00184974	0.00031501	0.00227552	0.000487255	0.00232633	0.000323908	0.00227249	0.000482614	0.00220299	0.000381243		0.149666	0.145032	0.000671479	0.000619414	0.000602159	0.000553996	0.00365631	0.00385348		WSN-HA	685	G	0.00124149	0.000156122	0.000968886	0.000381503	0.000388587	0.000453926	0.000563722	0.000409348
A2093-HA	686	C	0.000218551	0.000718258	0.000151004	0.000676839	0.000250344	0.000569989	0.000154783	0.000585469	0.000268472	0.00105542	0.000603232	0.000874232	0.000284616	0.000672353	0.000238916		0.00361452	0.00231745	0.000497286	0.000305317	0.000505863	0.00018133	0.000379057	0.000501484		WSN-HA	686	A	0.000831345	0.000230858	0.000957458	0.000536524	0.000493759	0.000420314	0.000212179	0.000403344
A2093-HA	687	T	0.000274461	0.00150348	0.00042203	0.00163627	0.000480643	0.00150192	0.000323782	0.00175449	0.000623539	0.0013019	0.000498985	0.00201697	0.000667672	0.00156703	0.000425864		0.000273344	9.10539e-05	0.000386897	0.00105674	0.000566545	0.000301057	0.000439861	0.00061229		WSN-HA	687	A	0.00107195	0.000346781	0.000723557	0.000321328	0.000497719	0.000541525	0.000594884	0.000403093
A2093-HA	688	C	0.000316972	0.00103702	0.000209468	0.00112659	0.000216939	0.000942594	0.000321543	0.00107888	0.00031002	0.00106176	0.000331466	0.00114377	0.000394225	0.00100376	0.000390667		0.000477555	0.000271248	0.000455694	0.000316642	0.000367124	0.000488575	0.000235505	0.000346215		WSN-HA	688	A	0.000543991	0.000312793	0.000436138	0.000404095	0.00048096	0.000472331	0.000170663	0.000485727
A2093-HA	689	T	0.000336672	0.000843325	0.000290023	0.0012131	0.000401671	0.000989845	0.000594236	0.00097229	0.00051539	0.000753864	0.000457401	0.00083171	0.000772885	0.00107095	0.000843034		0.000561253	0.000333639	0.000559262	0.000877193	0.000485073	0.000382582	0.000274098	0.000483462		WSN-HA	689	T	0.00134945	0.000200377	0.00144599	0.000139171	0.000438391	0.000358928	0.000132655	0.000229797
A2093-HA	690	T	8.44844e-05	0.000803917	0.000242612	0.000691311	0.000201442	0.000510772	0.000448855	0.000909355	0.000772842	0.000375784	0.000428554	0.000868599	0.000501002	0.000666083	0.000721974		0.000256345	0.000417084	0.000319898	0.000460251	0.000267738	0.000175254	0.000365764	0.000363401		WSN-HA	690	A	0.000936364	0.000399393	0.000928567	0.000276266	0.000611817	0.000484447	0.0004814	0.00034227
A2093-HA	691	G	0.000344768	0.000635485	0.000594707	0.000839342	0.000287557	0.000507623	0.000456714	0.000768507	0.000352144	0.000628634	0.00046796	0.000781328	0.000628331	0.000548775	0.000368707		0.0034685	0.00499338	0.00127908	0.000683323	0.00200036	0.00170758	0.000227025	0.000247188		WSN-HA	691	G	0.00121103	0.000431898	0.000566918	0.000409847	0.000143815	0.000175999	0.000261906	0.000412572
A2093-HA	692	T	0.000302729	0.000660018	0.000699755	0.000770891	0.000664148	0.000843743	0.000460287	0.000912285	0.000590005	0.000696102	0.000531483	0.000768111	0.000491125	0.000841702	0.000603642		0.00036813	0.000473424	0.00077589	0.000992363	0.000452284	0.000718081	0.000600962	0.000823655		WSN-HA	692	C	0.00115973	0.000159058	0.00144425	0.000193745	0.000234069	0.000204118	0.00022238	0.000265705
A2093-HA	693	C	0.000320351	0.00208558	0.000262909	0.00192952	0.000567017	0.00174336	0.000487039	0.00198725	0.000533016	0.00181221	0.000434332	0.00195144	0.000521092	0.00195668	0.00039452		0.00119865	0.000545579	0.000593623	0.00032091	0.000847418	0.000418649	0.000867888	0.000307274		WSN-HA	693	T	0.00107865	0.000399696	0.000946511	0.000248928	0.000586115	0.000405402	0.000516974	0.000228659
A2093-HA	694	A	0.000253689	0.00101521	0.000486523	0.000951692	0.00036424	0.00128866	0.000498753	0.000979413	0.000720752	0.00115923	0.000826547	0.00130026	0.00082282	0.000945877	0.00120919		0.000613403	0.000503778	0.00043795	0.000294873	0.000529614	0.000559304	0.000451753	0.000725602		WSN-HA	694	G	0.00113277	0.000431762	0.000933281	0.000462837	0.000690986	0.000953624	0.000560707	0.000636347
A2093-HA	695	A	0.000503884	0.00115419	0.000338344	0.000891367	0.000240713	0.000811542	0.000542567	0.000975106	0.000800137	0.00107449	0.000728244	0.0010352	0.000679148	0.00120398	0.000749601		0.000610967	0.000293255	0.000592956	0.000333792	0.000660822	0.000521322	0.000405351	0.00080289		WSN-HA	695	C	0.00119763	8.04602e-05	0.00125003	0.000167551	0.000177326	0.000386648	0.000266359	0.000229744
A2093-HA	696	T	0.000173921	0.000403056	0.000249551	0.000807273	0.000375861	0.000804697	0.000562631	0.000601276	0.000414975	0.000812412	0.000284199	0.00125387	0.000519358	0.00057253	0.000540048		0.00242043	0.00147097	0.00364656	0.00354963	0.000356729	0.000180388	0.000272777	0.000542956		WSN-HA	696	A	0.000515326	0.000428783	0.000472073	0.000216286	0.00042991	0.000622479	0.000210784	0.000222742
A2093-HA	697	G	0.00016894	0.000618497	0.000339592	0.000630722	0.000403714	0.000418616	0.000148854	0.00057857	0.000460524	0.0007692	0.000274801	0.000601878	0.000457404	0.000912391	0.000360172		0.000351106	0.00050452	0.000117652	0.000418113	0.000350002	0.000349871	0.0001785	0.000723008		WSN-HA	697	A	0.000768104	0.000346447	0.000669171	0.000427716	0.000283551	0.000270909	0.00033917	0.000552608
A2093-HA	698	G	0.000293427	0.000635428	0.000240709	0.000877762	0.000160096	0.000653215	0.000197297	0.000693428	0.000228382	0.000687461	0.000364797	0.000962657	0.000338524	0.000606497	0.000422916		0.000601685	0.000333625	0.000855066	0.000579182	0.000217212	0.000452504	0.000178221	0.000482276		WSN-HA	698	G	0.000615151	0.00019604	0.000807419	0.000136441	0.000376016	0.000201659	0.000397474	0.000225344
A2093-HA	699	T	0.000514007	0.00091068	0.000443415	0.000860882	0.00049255	0.00120199	0.000454339	0.000965009	0.000292389	0.00104543	0.000372335	0.00090385	0.00039381	0.00100682	0.00069735		0.000153335	0.000424989	0.00087611	0.000890736	0.00026617	0.0004615	0.000181398	0.000491844		WSN-HA	699	G	0.00144904	0.000513834	0.00146949	0.000687172	0.000468466	0.000483411	0.000726612	0.000642334
A2093-HA	700	T	0.000204977	0.00034396	0.000330641	0.000474735	0.000313652	0.000812582	0.000338819	0.000651965	0.000363058	0.000880419	0.000327508	0.000638531	0.000309782	0.000716954	0.000796838		0.000199015	0.000204324	0.00292939	0.00247134	0.000302585	0.00051205	0.000132556	0.000314255		WSN-HA	700	C	0.00551948	8.26241e-05	0.00577091	0.000288509	0.000366043	0.00026356	0.000238016	0.000275797
A2093-HA	701	T	0.000166452	0.000670083	0.00028615	0.000550399	0.000238701	0.000596583	0.000392831	0.000556141	0.000310919	0.000489745	0.000270995	0.000479195	0.000312835	0.000661438	0.000225705		0.000252985	0.000330729	0.000354247	0.000369716	0.000310862	0.000276807	0.000722968	0.000794344		WSN-HA	701	C	0.00421642	0.00028885	0.0044839	0.000460299	0.000550105	0.000556395	0.000702971	0.000394695
A2093-HA	702	G	0.000388031	0.000963794	0.000347412	0.000630421	0.000247965	0.000889421	0.000559426	0.000674738	0.000648126	0.000905993	0.00087604	0.000903397	0.000817795	0.000987861	0.000369997		0.00067128	0.000257422	0.000441554	0.000257433	0.0006744	0.00068015	0.00129003	0.00094775		WSN-HA	702	C	0.0026678	0.000457171	0.00268239	0.00106782	0.000489147	0.000212506	0.000494138	0.000913061
A2093-HA	703	C	0.000920447	0.00122545	0.000806167	0.00117119	0.000837661	0.00120471	0.000568035	0.00127843	0.000775749	0.000988181	0.00102044	0.00157391	0.000994695	0.00158288	0.000854292		0.00149739	0.000957938	0.00104539	0.000911656	0.00126274	0.000472607	0.00119689	0.00100515		WSN-HA	703	A	0.000472383	0.00026738	0.000359203	0.000211433	0.000308867	0.000146656	0.000378756	0.000364246
A2093-HA	704	A	0.00060042	0.000889115	0.000345491	0.00047669	0.000328097	0.000833424	0.000505612	0.000595616	0.000497091	0.000823497	0.000746617	0.00106098	0.000834744	0.000945484	0.000467539		0.000505306	0.000897781	0.000824143	0.000722328	0.000706028	0.000676662	0.00067443	0.000615561		WSN-HA	704	A	0.000648918	0.000307527	0.000677622	0.000320513	0.000340503	0.000418884	0.000381518	0.000368433
A2093-HA	705	G	0.000297026	0.00104505	9.72621e-05	0.000828612	0.000485437	0.000751811	0.000449888	0.000989849	0.000403354	0.00107102	0.000429619	0.000969893	0.000480362	0.000995368	0.000329739		0.000571874	0.000462593	0.000241867	0.00046054	0.000270368	0.00038731	0.000459517	0.000283607		WSN-HA	705	A	0.00116961	0.000507654	0.000897609	0.000948921	0.000807172	0.000626111	0.00103075	0.000785634
A2093-HA	706	G	0.000418936	0.00080731	0.000286725	0.00152257	0.000397646	0.00142666	0.000345508	0.00137979	0.00025641	0.00115088	0.000576089	0.00165908	0.000427957	0.00153119	0.000487029		0.000517143	0.000499147	0.000481039	0.00037144	0.00017967	0.000556638	0.000414861	0.000359597		WSN-HA	706	G	0.000595342	0.000193723	0.000719424	0.000268882	0.000343191	0.000198482	0.000253539	0.00033337
A2093-HA	707	G	0.000342261	0.00093422	0.000438511	0.00101964	0.000403747	0.000822128	0.000401123	0.000892476	0.000144588	0.000752088	0.000278035	0.00098892	0.000412343	0.000860273	0.000330077		0.000363165	0.000337083	0.000161577	0.000587224	0.000315984	0.000424734	0.000648388	0.000485968		WSN-HA	707	T	0.00111891	0.000395241	0.0010091	0.000274522	0.000467454	0.000407446	8.51789e-05	0.000265091
A2093-HA	708	A	0.000332806	0.000327923	0.00014352	0.000478048	0.000357398	0.000418463	0.000538899	0.000501292	0.000482763	0.000295578	0.000481783	0.000542016	0.000583627	0.000209145	0.000676045		0.000352787	0.000413856	0.000471272	0.000494845	0.000176421	0.000518439	0.000449519	0.000555269		WSN-HA	708	A	0.000786878	0.000656624	0.000484772	0.000401606	0.00056912	0.000667705	8.38469e-05	0.000516643
A2093-HA	709	A	0.000406355	0.000952179	0.000233285	0.0013723	0.000231884	0.000876578	0.000143164	0.000971128	0.000467572	0.000724582	0.000557626	0.000741753	0.000610341	0.00114526	0.000439795		0.000196763	0.000362494	0.000495182	0.000961847	0.000686312	0.000573027	0.000438481	0.000387342		WSN-HA	709	A	0.000670726	0.000390244	0.000724839	0.000488586	0.000521316	0.000552112	0.000385373	0.000563317
A2093-HA	710	G	0.000799192	0.000718675	0.000577562	0.00113246	0.000520604	0.000820901	0.000742868	0.000646118	0.000570695	0.000970271	0.000545438	0.00079545	0.000792178	0.00101603	0.000945272		0.00111066	0.00186505	0.000706492	0.000952223	0.000793196	0.000941029	0.00054037	0.000842359		WSN-HA	710	G	0.000759355	7.83269e-05	0.000576283	0.000299369	0.000289536	0.000302435	0.000428449	0.000450417
A2093-HA	711	A	0.000162833	0.000497442	0.000279265	0.00085991	0.00023254	0.00063638	0.000477373	0.00120396	0.000304103	0.00130694	0.000499354	0.000748592	0.000546126	0.000967874	0.000377442		0.000439518	0.000201556	0.000340561	0.000320654	0.00038455	0.000405913	0.000522034	0.000659656		WSN-HA	711	A	0.00158145	0.0003347	0.00195317	0.000379762	0.000553012	0.000539316	0.000577701	0.000316093
A2093-HA	712	A	0.000851962	0.000892666	0.000602354	0.00082533	0.000693668	0.000887942	0.00076274	0.000868941	0.000988251	0.00115768	0.00102754	0.00114674	0.000981119	0.0008977	0.00122777		0.0011529	0.000962889	0.000669021	0.00039901	0.00075697	0.00118315	0.000599752	0.00108183		WSN-HA	712	G	0.000758779	0.000157629	0.000704421	5.47735e-05	0.00017481	0.000354215	0.0175378	0.0188566
A2093-HA	713	T	0.00101445	0.00036245	0.00121043	0.000683631	0.000968129	0.000574527	0.0020088	0.000921128	0.00167569	0.000547988	0.00131918	0.000921844	0.00141584	0.000531188	0.00169897		0.000971298	0.00121031	0.000867957	0.00168229	0.000891568	0.000943174	0.000994079	0.00162476		WSN-HA	713	A	0.00116317	0.000401397	0.000799499	0.000588417	0.00059356	0.000775074	0.148435	0.143228
A2093-HA	714	T	0.00172492	0.000776426	0.00159789	0.000658047	0.0019084	0.00073416	0.00226856	0.0011333	0.00183578	0.00059811	0.00229112	0.000691985	0.00203234	0.000652266	0.0027121		0.000727908	0.00154164	0.00090358	0.00185866	0.000804982	0.00201331	0.000948194	0.00199374		WSN-HA	714	T	0.00181229	0.000211667	0.00276011	0.000562496	0.000343107	0.000435564	0.000459876	0.000841852
A2093-HA	715	G	0.00196464	0.000961432	0.00210852	0.0011623	0.00191287	0.00114476	0.00197762	0.0014116	0.00197239	0.000882329	0.00204342	0.00118483	0.00227027	0.001197	0.00242084		0.00117497	0.0017847	0.0015155	0.0019802	0.00102123	0.00183855	0.00117335	0.00218605		WSN-HA	715	C	0.00156517	0.000243181	0.00202654	0.00039567	0.000358402	0.000156169	0.000486683	0.000271855
A2093-HA	716	A	0.000677615	0.000538445	0.000640498	0.00113054	0.000531976	0.000608643	0.000841043	0.000494485	0.00105431	0.000775164	0.00115407	0.000673161	0.000878283	0.000635324	0.000927845		0.000856002	0.000751285	0.000589427	0.000589345	0.000541035	0.000929985	0.000886787	0.000570212		WSN-HA	716	A	0.000486474	0.000378143	0.000923361	0.000339736	0.000444506	0.000315075	0.000452414	0.000539064
A2093-HA	717	C	0.00111954	0.000932801	0.00114172	0.000977861	0.000788271	0.00126436	0.000973947	0.00137915	0.00121462	0.00120768	0.00131685	0.00143302	0.0011824	0.00104639	0.00154366		0.000982463	0.00107168	0.00102525	0.000817261	0.000809786	0.00103011	0.00117688	0.00146205		WSN-HA	717	A	0.000552505	0.000222883	0.000666722	0.000487955	0.000709684	0.000667223	0.000406636	0.000674357
A2093-HA	718	T	0.00230966	0.00103939	0.00184511	0.000775705	0.00168747	0.00114526	0.00228333	0.00129493	0.00221543	0.00127923	0.00251437	0.00151926	0.00228376	0.00150521	0.00279186		0.000684429	0.00208163	0.00102358	0.00255226	0.00114938	0.00257546	0.00134871	0.00259761		WSN-HA	718	C	0.00105448	0.000401091	0.00118714	0.000167294	0.000148262	0.00025668	0.000304401	0.000230061
A2093-HA	719	A	0.000366166	0.000652434	0.00074474	0.000495125	0.00108515	0.000614962	0.00062198	0.000731163	0.000799162	0.000625733	0.000972705	0.000641077	0.000633963	0.000756974	0.000791214		0.0044718	0.00587407	0.000820528	0.000838223	0.000841751	0.00108273	0.00107043	0.00108658		WSN-HA	719	A	0.000859604	0.000472329	0.000401989	0.000628415	0.000492639	0.000454064	0.00189681	0.00216547
A2093-HA	720	T	0.00256899	0.0013769	0.00288976	0.00136644	0.00233165	0.00170427	0.00253646	0.000985649	0.00277288	0.0016489	0.0024556	0.00151695	0.00329776	0.00123906	0.00352598		0.000689316	0.00324409	0.000950534	0.00203749	0.000941297	0.00243852	0.000612156	0.00280234		WSN-HA	720	T	0.000460291	0.000202823	0.00070543	0.000422095	0.000298989	0.000337987	0.000394512	0.000577523
A2093-HA	721	T	0.00166965	0.000842398	0.0013986	0.000921093	0.00143194	0.000730647	0.00167721	0.00108772	0.00198599	0.000790545	0.00153239	0.000969423	0.00186281	0.00102975	0.00227115		0.000870785	0.00245968	0.000712865	0.00204139	0.000972804	0.00175836	0.000215063	0.00151515		WSN-HA	721	G	0.00107275	0.000387852	0.00063724	0.000268219	0.000227972	0.000445038	0.000210358	0.00029517
A2093-HA	722	A	0.000394384	0.000893112	0.000226778	0.000901205	0.000413892	0.00053537	0.00023204	0.000794913	0.000776252	0.000655864	0.000968909	0.00122139	0.000806109	0.00104306	0.000794937		0.000756716	0.000470625	0.000587027	0.000428649	0.000497224	0.00049321	0.000881353	0.000753665		WSN-HA	722	G	0.0017812	0.000820826	0.00163677	0.000463455	0.000202242	0.00035152	0.000258142	0.000261868
A2093-HA	723	C	0.000490697	0.000439223	0.000516577	0.00103766	0.000622592	0.000511303	0.000480192	0.000776126	0.000527207	0.000712082	0.00076669	0.00100754	0.000659761	0.000609849	0.00066502		0.00118064	0.00056994	0.000989948	0.000605376	0.000812348	0.000507442	0.000696864	0.000428049		WSN-HA	723	G	0.0015259	0.000794376	0.00107289	0.00101906	0.000205429	0.00015228	0.00065388	0.000531511
A2093-HA	724	T	0.00272401	0.00102858	0.00188822	0.0013919	0.0027095	0.000808586	0.00247165	0.00116932	0.00302784	0.00103582	0.00301106	0.00146318	0.00306626	0.00118979	0.00339016		0.000641975	0.00262403	0.000878097	0.00228022	0.000942871	0.00293846	0.000834431	0.00235812		WSN-HA	724	A	0.000642183	0.000353746	0.000628746	0.000410948	0.000465658	0.000680684	0.000772997	0.000678938
A2093-HA	725	G	0.00215587	0.000655523	0.00153403	0.000305775	0.00201316	0.000509258	0.00224665	0.00104183	0.00242371	0.000709052	0.002558	0.00104321	0.00258138	0.000874758	0.00242987		0.00179891	0.00205504	0.00124125	0.00228393	0.000973092	0.0023266	0.00103506	0.00212857		WSN-HA	725	G	0.000868363	0.000312781	0.00134656	0.000433593	0.000460259	0.000249825	0.000259796	0.000297963
A2093-HA	726	G	0.00157449	0.000471544	0.00119954	0.000419175	0.00134197	0.000470044	0.00127914	0.000423468	0.0015604	0.000509225	0.00148766	0.000560314	0.00151893	0.000378029	0.00187477		0.0011095	0.000760426	0.00112494	0.00127485	0.000548408	0.0010735	0.000641739	0.00145884		WSN-HA	726	G	0.00156045	0.00031294	0.00188894	0.000463013	0.000520773	0.000301758	0.000430293	0.00022419
A2093-HA	727	T	0.00134716	0.000369099	0.00164281	0.000697161	0.00211036	0.000662813	0.00149513	0.000350822	0.00147493	0.000558258	0.00165892	0.000813273	0.00181131	0.00092258	0.00161776		0.000828581	0.00170676	0.000755487	0.00177979	0.000678743	0.00173416	0.000431072	0.00136612		WSN-HA	727	A	0.000739267	0.000689292	0.000893731	0.000564016	0.000654314	0.000466672	0.000257213	0.000464091
A2093-HA	728	C	0.00129675	0.00145084	0.00177663	0.000780366	0.00155391	0.00122435	0.00167719	0.00121865	0.00136395	0.000642003	0.00169769	0.000901935	0.00155489	0.00147082	0.00184603		0.00149373	0.00161705	0.00138318	0.00156766	0.0012493	0.00118088	0.00229479	0.00187206		WSN-HA	728	T	0.000575274	0.000196742	0.000525586	0.000409433	0.000318131	0.00032791	0.000212956	0.000150173
A2093-HA	729	G	0.00314671	0.00107126	0.00211198	0.00170081	0.00256939	0.00143641	0.00240085	0.00171909	0.00239108	0.00131705	0.00224182	0.00134195	0.00228883	0.00176916	0.00300852		0.00172337	0.00304235	0.00179273	0.00274925	0.000986362	0.00210305	0.0013159	0.00249231		WSN-HA	729	G	0.000754439	0.000468952	0.000847925	0.000379733	0.000229865	0.000726781	0.000213913	0.000484316
A2093-HA	730	G	0.00197892	0.000729315	0.00139166	0.000650743	0.0011184	0.000946349	0.00137865	0.00108025	0.00142423	0.000708773	0.00187124	0.00076428	0.00176363	0.000873993	0.00150235		0.00184153	0.00164388	0.00146788	0.00168195	0.00110034	0.0014139	0.00103529	0.0018865		WSN-HA	730	A	0.000575625	0.000268425	0.0010306	0.000638417	0.000283046	0.000295501	0.000591441	0.000695716
A2093-HA	731	T	0.00191119	0.00102328	0.00158582	0.000650768	0.00139265	0.00054609	0.00138531	0.000849322	0.00197922	0.000984329	0.00161248	0.000846604	0.0016591	0.000722598	0.00185238		0.000817386	0.00181437	0.000968956	0.00196692	0.000712908	0.00161204	0.00140989	0.00182524		WSN-HA	731	A	0.00130439	0.000694578	0.00136343	0.000964346	0.000652168	0.00113791	0.00112867	0.000514309
A2093-HA	732	A	0.000319081	0.000715615	0.000549174	0.000451348	0.00045546	0.000536116	0.000421901	0.000492443	0.000836639	0.000579957	0.000605205	0.000552116	0.000407079	0.000671968	0.000525226		0.000853606	0.000435316	0.000662544	0.000432781	0.000664977	0.000397496	0.000505008	0.000608458		WSN-HA	732	C	0.00056341	0.000234999	0.000765778	0.000217551	0.000201445	0.000276486	0.000384632	0.000149404
A2093-HA	733	T	0.00186969	0.0011014	0.00191455	0.00146019	0.00182383	0.000842275	0.00153566	0.000971817	0.00215267	0.00103211	0.00132291	0.000727449	0.00166491	0.000957084	0.00201746		0.000820265	0.00161878	0.0007473	0.00197001	0.000797783	0.0026719	0.000512208	0.00171027		WSN-HA	733	T	0.00139025	0.000196889	0.00116159	0.000109126	0.00026062	0.000328565	0.000174902	0.000411738
A2093-HA	734	T	0.00124563	0.000252434	0.000784458	0.000870355	0.00134089	0.000468064	0.00127268	0.000763592	0.00136385	0.00062366	0.00159661	0.000635602	0.00166235	0.000451603	0.00136961		0.000478011	0.00107866	0.000592922	0.000990845	0.00058504	0.000938621	0.000550311	0.00130403		WSN-HA	734	A	0.000506603	0.000388636	0.000695616	0.00029628	0.000228794	0.000349023	0.000251762	0.000222354
A2093-HA	735	G	0.00149392	0.000578536	0.00157502	0.000454942	0.00153516	0.000432963	0.00180445	0.000766665	0.00150974	0.000390885	0.00189792	0.000797099	0.00230465	0.000830377	0.00181505		0.00121253	0.00148285	0.000863688	0.00167404	0.000929839	0.00204787	0.00133437	0.00150266		WSN-HA	735	T	0.00147451	0.000477954	0.00147767	0.000276411	0.00041028	0.000382263	0.000392379	0.00053139
A2093-HA	736	A	0.00072566	0.000869943	0.000740192	0.000685636	0.000728919	0.000940257	0.000236754	0.000998387	0.000954485	0.000861832	0.00107677	0.00111893	0.000993885	0.000681328	0.00103186		0.00101161	0.000879683	0.000671968	0.000714314	0.00117994	0.000803401	0.00119617	0.00073018		WSN-HA	736	T	0.000686559	0.000467672	0.000573992	0.000216333	0.000459216	0.000274897	0.000520788	0.00081751
A2093-HA	737	A	0.000796813	0.00133666	0.000504379	0.00102517	0.00060758	0.00148384	0.00079756	0.00130438	0.000865005	0.00156685	0.000808921	0.00135881	0.00113722	0.0011703	0.00108245		0.000913066	0.00110773	0.00137358	0.00145934	0.000670466	0.000765442	0.000809682	0.000570559		WSN-HA	737	A	0.000693481	0.000343119	0.000940616	0.000290529	0.000479982	0.000487757	0.000501421	0.000582136
A2093-HA	738	A	0.000479233	0.000897569	0.000594123	0.000906344	0.000569822	0.000717618	0.000467574	0.000799574	0.000837091	0.00116618	0.000925605	0.00107386	0.00102612	0.00112456	0.00117266		0.000809717	0.000790826	0.000591017	0.000472088	0.000834272	0.00089484	0.0013557	0.00083867		WSN-HA	738	C	0.000138937	3.84926e-05	0.000587101	0.0003486	0.000227577	0.000892193	0.000211658	0.000146951
A2093-HA	739	C	0.0011816	0.00128483	0.000979478	0.001078	0.0010067	0.00113279	0.00119526	0.00116795	0.00107589	0.00146442	0.00117378	0.00121379	0.000765546	0.00152788	0.000881723		0.00122339	0.000606036	0.00102083	0.000881163	0.00114947	0.00067595	0.00121999	0.0014755		WSN-HA	739	T	0.000788298	0.000355605	0.00025378	0.000329408	0.000232802	0.000303475	0.000170227	0.000150444
A2093-HA	740	C	0.000480596	0.000289028	0.000598251	0.000304264	0.000381461	0.000577388	0.000518403	0.000383098	0.000433781	0.000586327	0.000491984	0.00083662	0.000732901	0.000981762	0.000310559		0.00052961	0.000757455	0.00059617	0.00051575	0.000503694	0.00040008	0.000299516	0.000420908		WSN-HA	740	G	0.000962818	0.000198405	0.000803298	0.000329227	0.000145734	0.000278403	0.000390506	0.000451909
A2093-HA	741	G	0.00181855	0.00106021	0.0012536	0.000997851	0.00119663	0.00109413	0.00242223	0.00100881	0.00197612	0.000991198	0.00140318	0.000967898	0.00154492	0.00114351	0.00141278		0.00144418	0.00168593	0.000934929	0.00207394	0.00155645	0.00161372	0.00119602	0.00146712		WSN-HA	741	G	0.00081219	0.000436855	0.00100294	0.00024853	0.000234329	0.000381981	0.000484389	0.000379622
A2093-HA	742	G	0.00252145	0.00149805	0.00214652	0.00161514	0.00224876	0.00168006	0.00258633	0.0018622	0.0022072	0.00126929	0.00235329	0.00141609	0.00260087	0.00148776	0.00290111		0.00350185	0.00390452	0.00156381	0.00277387	0.00188534	0.00202149	0.00205915	0.00237142		WSN-HA	742	A	0.000833174	0.000194598	0.00106856	0.000620548	0.000630734	0.000548273	0.000851898	0.00074239
A2093-HA	743	G	0.00206553	0.000652718	0.00208739	0.000839182	0.00192626	0.000508038	0.00185352	0.000767725	0.00214015	0.000981162	0.00199215	0.000521879	0.00211246	0.000757518	0.00216613		0.000773433	0.00236853	0.00112217	0.00171842	0.000630888	0.00198293	0.00068593	0.00204396		WSN-HA	743	C	0.00379694	0.000362728	0.00389503	0.000617249	0.000208191	0.000362328	0.000628818	0.000575749
A2093-HA	744	T	0.00142195	0.000954829	0.000794318	0.00115283	0.00151128	0.000695156	0.00114706	0.000777605	0.0015177	0.000833267	0.00140651	0.00104932	0.00157295	0.00110755	0.00151176		0.0011793	0.00117006	0.000721912	0.0010433	0.000725535	0.00101136	0.0227946	0.0227642		WSN-HA	744	C	0.000797901	0.000277206	0.00175698	0.000330469	0.000319916	0.000203216	0.00057385	0.000188182
A2093-HA	745	C	0.000729099	0.000580889	0.000557647	0.00080217	0.000424105	0.00076098	0.000813047	0.000615456	0.0007962	0.000746386	0.000498534	0.000803052	0.000741354	0.00075749	0.000629782		0.000484567	0.000644693	0.00059878	0.000719942	0.000547322	0.000705954	0.00099155	0.00131477		WSN-HA	745	T	0.00115122	0.000392742	0.000938807	0.000162924	0.000202617	0.000400701	0.000391764	0.0004114
A2093-HA	746	A	0.000441483	0.00101284	0.000230734	0.00106407	0.000651516	0.000903996	0.000282619	0.000882579	0.00116813	0.00109409	0.000811336	0.000997566	0.000797294	0.000944037	0.000808609		0.00105399	0.000836354	0.00085413	0.00063404	0.00066968	0.000733431	0.00059496	0.00084024		WSN-HA	746	T	0.00147268	0.000279653	0.000920259	0.00024984	0.000324838	0.000537772	0.000219578	0.000266951
A2093-HA	747	A	0.000559485	0.00093468	0.000458421	0.000680169	0.000457038	0.00122074	0.000608329	0.000952635	0.00078442	0.000739127	0.000631658	0.00134541	0.000964031	0.000863331	0.00108272		0.00163674	0.000872393	0.000521474	0.000552748	0.000377533	0.000795413	0.000553521	0.000645799		WSN-HA	747	G	0.00137332	0.00074501	0.00142671	0.00157493	0.000375712	0.000526052	0.000610102	0.000483685
A2093-HA	748	A	0.000637044	0.000968158	0.000548697	0.000677941	0.000759071	0.0011449	0.000795247	0.00129076	0.000646499	0.00116257	0.00129403	0.00118709	0.000983326	0.000934265	0.000739599		0.000908222	0.000711772	0.000739782	0.000786442	0.00108564	0.001093	0.000509814	0.000683086		WSN-HA	748	C	0.000630296	0.000355984	0.000867284	0.000357831	0.00014537	0.000432548	0.00022009	0.000263992
A2093-HA	749	C	0.00060687	0.000471578	0.000510749	0.000343315	0.000539167	0.000289708	0.000570396	0.000652817	0.000629223	0.000549127	0.000525947	0.000599544	0.000630695	0.000453378	0.000690456		0.000836162	0.000722688	0.00144503	0.000919632	0.000512799	0.00013417	0.000699668	0.000656193		WSN-HA	749	T	0.000363045	0.000115545	0.000438029	0.000320256	0.000284446	0.000147911	8.44488e-05	0.000183857
A2093-HA	750	G	0.00250781	0.00164684	0.00212004	0.00107543	0.00242538	0.00109533	0.00242412	0.000813985	0.00253341	0.00146106	0.00270624	0.0017366	0.00252151	0.00121998	0.00252501		0.00120233	0.00224243	0.00232288	0.00422129	0.000714947	0.00205149	0.00128309	0.00270387		WSN-HA	750	A	0.000465228	0.000228128	0.000395232	0.000657791	0.000504442	0.00026824	0.000494988	0.000398291
A2093-HA	751	C	0.000991326	0.00098883	0.00080649	0.00111667	0.000748356	0.000694521	0.000877107	0.000970949	0.000810985	0.00111213	0.0010475	0.000728155	0.00113313	0.000767106	0.000930441		0.00194533	0.00192568	0.00153805	0.00159216	0.00108141	0.000856663	0.00159511	0.000866995		WSN-HA	751	G	0.000538129	0.000629302	0.000586203	0.000409143	0.000493526	0.000278192	0.000430663	0.000675625
A2093-HA	752	T	0.00237958	0.000584432	0.00263232	0.000574999	0.00285535	0.000655594	0.00308746	0.000773156	0.00313715	0.000749596	0.00315307	0.000847526	0.00370656	0.00068608	0.00360033		0.00112834	0.00308868	0.00129425	0.00308629	0.00111292	0.00275239	0.00139756	0.00293749		WSN-HA	752	A	0.000874141	0.000275493	0.00122425	0.00041006	0.000609066	0.000503297	0.000603188	0.000713267
A2093-HA	753	G	0.00137474	0.00108996	0.00153503	0.00106825	0.0016225	0.000799331	0.000953334	0.00092539	0.00158983	0.00106182	0.00158047	0.001204	0.00159125	0.00114086	0.00169977		0.00105988	0.00168573	0.00149499	0.00200104	0.000505476	0.00121049	0.000770944	0.00189175		WSN-HA	753	A	0.000914534	0.000191666	0.00116674	0.000371343	0.000508374	0.000760232	0.000669961	0.000840828
A2093-HA	754	C	0.000696407	0.00113474	0.000707981	0.000845438	0.000941398	0.000985006	0.000915398	0.00181959	0.00147739	0.00114765	0.000800973	0.00113017	0.0015013	0.00118289	0.00111796		0.00121892	0.00105954	0.00112986	0.00117595	0.00118765	0.000818275	0.000781148	0.00109636		WSN-HA	754	C	0.00155104	0.00039909	0.00172473	0.000415259	0.000351463	0.000230256	0.000708403	0.000265403
A2093-HA	755	G	0.00199203	0.00091421	0.00158715	0.00122737	0.00185996	0.00102152	0.00220465	0.00131371	0.00272457	0.000711997	0.00267749	0.00152979	0.00249464	0.00137347	0.00259535		0.00121874	0.0017752	0.00295164	0.00383003	0.00102219	0.0020273	0.00155629	0.00275183		WSN-HA	755	C	0.00196148	0.000200973	0.00196813	0.000278614	0.000324877	0.000205571	0.000537538	0.000306267
A2093-HA	756	A	0.000643164	0.000576556	0.000414804	0.000453755	0.000688337	0.001151	0.000565664	0.000686499	0.000652192	0.000622544	0.000725732	0.000676967	0.000710105	0.000788525	0.000436395		0.000626174	0.00083672	0.000858433	0.000954882	0.000798588	0.000933894	0.000726775	0.000574449		WSN-HA	756	C	0.00082368	0.00015868	0.000994983	0.000440529	0.000351309	0.000559868	0.00044405	0.00026462
A2093-HA	757	A	0.000400384	0.000681957	0.000320836	0.000829094	0.000304669	0.000608774	0.000422258	0.000684749	0.000840587	0.000736891	0.000810045	0.00110729	0.000835136	0.00112242	0.00108632		0.000623262	0.000396306	0.0011895	0.000830368	0.000711893	0.00056531	0.00572014	0.00477573		WSN-HA	757	G	0.000750567	0.000467017	0.000463431	0.000351389	0.000427387	0.00034965	0.000899204	0.00077899
A2093-HA	758	T	0.0011738	0.000363531	0.00134727	0.000457788	0.000962983	0.000506567	0.00142518	0.00053749	0.00181483	0.000470219	0.00143246	0.000720115	0.00173457	0.000680015	0.00197251		0.000588582	0.00144945	0.000836661	0.00184962	0.000555366	0.00144455	0.000828826	0.00142808		WSN-HA	758	G	0.00142842	0.000525571	0.00215049	0.000308123	0.000238145	0.000310792	0.000309776	0.00011534
A2093-HA	759	A	0.000730875	0.000650219	0.000371626	0.0011758	0.000232441	0.000540794	0.000238527	0.00099594	0.000739584	0.000819065	0.000791882	0.000678941	0.000742018	0.000980799	0.000817404		0.00081987	0.000683554	0.000711317	0.00104326	0.000760039	0.000639709	0.00073046	0.000618788		WSN-HA	759	A	0.0019978	0.000739645	0.0028448	0.000967674	0.000676721	0.000785877	0.000403859	0.00066517
A2093-HA	760	A	0.00101974	0.000943294	0.000561036	0.000914286	0.000816866	0.000941688	0.00114877	0.0008838	0.00137916	0.000860888	0.00123733	0.00123871	0.00118405	0.000679912	0.00123344		0.00174689	0.000727831	0.00213972	0.000972763	0.00147998	0.000947675	0.00120172	0.000931532		WSN-HA	760	G	0.000561216	0.000288529	0.000634692	0.000340696	0.000211781	0.000396343	0.000310311	0.000274693
A2093-HA	761	G	0.00196609	0.000655213	0.00155148	0.000611364	0.00156617	0.000543912	0.00163919	0.000539229	0.00194959	0.000668633	0.00204663	0.00048158	0.00238258	0.000530685	0.00181309		0.00274335	0.00366017	0.00307505	0.0043549	0.000981564	0.00173676	0.00191579	0.00324815		WSN-HA	761	A	0.000850443	0.000560561	0.000985036	0.000554847	0.000531161	0.000385584	0.000560345	0.000458663
A2093-HA	762	A	0.00416432	0.00340849	0.00426122	0.00243941	0.00392562	0.00251266	0.00367403	0.00317763	0.0044867	0.00267618	0.00479985	0.00338885	0.0048389	0.00287893	0.00546835		0.00295587	0.00473954	0.00274988	0.00508393	0.00256388	0.00401722	0.00336517	0.00523603		WSN-HA	762	C	0.00210039	0.000509403	0.00226098	0.000206453	0.000436273	0.000491199	0.000619826	0.000243605
A2093-HA	763	T	0.00363925	0.00229677	0.00403245	0.00205242	0.0036336	0.00236638	0.00309157	0.00282351	0.00432714	0.00273447	0.00346657	0.00227489	0.00403877	0.00195236	0.00411523		0.00178518	0.00386084	0.00242017	0.00507508	0.00194108	0.00290708	0.00198588	0.00301875		WSN-HA	763	A	0.000865591	0.000520042	0.000751236	0.000553128	0.000469856	0.000437232	0.000771473	0.000382717
A2093-HA	764	C	0.00131498	0.00157758	0.000896776	0.00119419	0.00101507	0.00146124	0.000675904	0.00170562	0.00125394	0.00138856	0.00115542	0.00141323	0.00105839	0.0013371	0.00133465		0.00156533	0.000856793	0.00143673	0.00109685	0.00140282	0.000887826	0.00194966	0.00101345		WSN-HA	764	C	0.00214171	0.000165323	0.00218098	0.000201392	0.000243546	0.00037153	0.000712219	0.000628585
A2093-HA	765	C	0.00111723	0.00110701	0.000851024	0.00120174	0.000746181	0.00124761	0.00101759	0.00132704	0.0010356	0.0016362	0.00104052	0.00134054	0.00144509	0.00123186	0.00095911		0.00193741	0.00103118	0.00145533	0.000773994	0.00159201	0.00120391	0.000962843	0.000983362		WSN-HA	765	A	0.00169007	0.000488759	0.00103101	0.000647067	0.000598677	0.00031312	0.000313845	0.000425367
A2093-HA	766	A	0.00109334	0.000909719	0.00088475	0.00099142	0.00116261	0.00105366	0.00135194	0.00100119	0.000704836	0.00113113	0.0015291	0.00140393	0.000906168	0.000790395	0.00126044		0.000670659	0.000837788	0.000557807	0.000559485	0.00058548	0.00110368	0.000428725	0.00104603		WSN-HA	766	A	0.000869142	0.000401011	0.000838768	0.000751106	0.00044304	0.000539333	0.000399698	0.000537098
A2093-HA	767	A	0.00064885	0.000695741	0.000373134	0.000843267	0.000543499	0.00116831	0.000671721	0.00104842	0.000736719	0.00101989	0.000647268	0.00116964	0.000563075	0.000946217	0.000851117		0.000720981	0.000480192	0.000746408	0.000882613	0.000462165	0.000872952	0.000899396	0.000930413		WSN-HA	767	T	0.000985326	0.000464351	0.000616824	0.000496423	0.000653717	0.000487356	0.000363719	0.000687285
A2093-HA	768	T	0.00247944	0.000814242	0.00327947	0.00093146	0.003251	0.00129433	0.00347019	0.0013711	0.00277226	0.00075649	0.00336205	0.00167217	0.00279002	0.00126816	0.0027683		0.00135034	0.00319672	0.00151345	0.00317408	0.000781454	0.00226415	0.00147105	0.0030535		WSN-HA	768	A	0.00080124	0.000399361	0.000945378	0.000472472	0.000412347	0.000411174	0.000225571	0.000190891
A2093-HA	769	G	0.00181576	0.000579228	0.0013936	0.000531814	0.00188708	0.0010452	0.00209574	0.000651266	0.00183351	0.000429587	0.00219164	0.000438334	0.00178618	0.000527923	0.00163445		0.00126238	0.00164599	0.000562936	0.00119923	0.000888626	0.0015444	0.00120477	0.00111745		WSN-HA	769	A	0.00131782	0.000363416	0.00256884	0.000925536	0.000477854	0.000286332	0.00102913	0.000617189
A2093-HA	770	G	0.000682923	0.000469416	0.000645429	7.58093e-05	0.000726772	0.000360205	0.000565771	0.000612346	0.00097842	0.000429369	0.000986565	0.00043809	0.000819672	0.000414406	0.000933155		0.000579626	0.000676886	0.00052311	0.00123197	0.000336644	0.000833	0.000557222	0.000881327		WSN-HA	770	T	0.000839454	0.000451653	0.000443525	0.000456413	0.000576159	0.000501822	0.000133476	0.00074504
A2093-HA	771	A	0.000886918	0.000976987	0.000972582	0.00110228	0.000806854	0.00108249	0.000854417	0.00145594	0.00207458	0.000821275	0.00131214	0.00111416	0.00108571	0.00166295	0.00106058		0.00153345	0.00112301	0.00163423	0.00179885	0.00113269	0.00104139	0.00140414	0.00100332		WSN-HA	771	A	0.000644768	0.000600024	0.000611582	0.00058434	0.000530051	0.0003634	0.000353185	0.000537304
A2093-HA	772	A	0.000524215	0.000831947	0.000510417	0.000836343	0.000307799	0.000760181	0.000664641	0.00107548	0.00095754	0.000783392	0.00110949	0.000759909	0.00102014	0.00120933	0.000404631		0.00101405	0.000723618	0.000856356	0.000678616	0.000716755	0.000470004	0.000771837	0.00077009		WSN-HA	772	T	0.00115932	0.000652901	0.000849185	0.00073596	0.000723131	0.000577216	0.000277328	0.000548934
A2093-HA	773	A	0.000523877	0.000614051	0.00055571	0.000721254	0.000999654	0.00104418	0.000568155	0.000420184	0.000791571	0.00116841	0.00081502	0.000835921	0.000800502	0.00116682	0.000655042		0.000858779	0.000720288	0.000628977	0.000437585	0.000374953	0.000636815	0.000550334	0.000538524		WSN-HA	773	T	0.000839469	0.000440793	0.000676433	0.000558145	0.000473948	0.000437704	0.000404494	0.000461024
A2093-HA	774	T	0.00185697	0.00147858	0.00141784	0.00116122	0.00243749	0.000883815	0.00171216	0.00144503	0.00198086	0.00123329	0.00230926	0.000978354	0.00234058	0.0011866	0.00224488		0.000977469	0.00184351	0.000756144	0.00232425	0.00123121	0.00219073	0.00117734	0.00229903		WSN-HA	774	T	0.00125088	0.000373165	0.00132019	0.000491358	0.000891677	0.000428483	0.000362483	0.000598396
A2093-HA	775	C	0.000735114	0.000255633	0.000374304	0.000459594	0.00034904	0.000437717	0.000479065	0.000464199	0.000607483	0.000631014	0.000472464	0.000442531	0.000460708	0.000418124	0.000695125		0.000289631	0.000323481	0.000524207	0.000564061	0.000252451	0.000574849	0.000730209	0.000661659		WSN-HA	775	G	0.00089601	0.00020784	0.000743336	0.000518657	0.000395221	0.000426462	0.000358134	0.000238275
A2093-HA	776	T	0.00187098	0.000691664	0.0016766	0.000571233	0.00155099	0.000543065	0.00197125	0.000809342	0.00126041	0.000665128	0.002274	0.000521984	0.00158855	0.000603865	0.00170735		0.000812387	0.00140959	0.000558389	0.00136147	0.000544366	0.00168464	0.000681983	0.00210452		WSN-HA	776	A	0.00115944	0.00104885	0.000912932	0.000924603	0.000916997	0.00096059	0.000568281	0.000923574
A2093-HA	777	A	0.000399888	0.00057556	0.000275951	0.000378215	0.000190825	0.000682496	0.000328932	0.000646314	0.000787038	0.000544514	0.000605938	0.000751553	0.00062635	0.000714716	0.000464166		0.000431282	0.000918494	0.000332643	0.000514403	0.000879839	0.000634942	0.000296849	0.000304518		WSN-HA	777	G	0.000736132	0.000405416	0.000593686	0.00025244	0.000415541	0.00044157	0.000578987	0.000809529
A2093-HA	778	A	0.000319872	0.000862596	0.000368664	0.000907304	0.000343485	0.000608926	9.41088e-05	0.000798874	0.000815727	0.000739818	0.000634189	0.000950156	0.000583116	0.000752078	0.000804455		0.000856776	0.000398533	0.000516739	0.000672495	0.0005	0.000633122	0.000674366	0.000800091		WSN-HA	778	G	0.00202207	0.000446773	0.00193021	0.000365991	0.000297938	0.000417689	0.000405113	0.000540228
A2093-HA	779	T	0.00179284	0.000841689	0.00197554	0.000884547	0.00202201	0.000986662	0.00259291	0.0010859	0.00284916	0.000714172	0.00203414	0.0010895	0.00265683	0.00122109	0.00289727		0.000979672	0.00210526	0.000604641	0.00265936	0.000425369	0.00203087	0.00117147	0.00198451		WSN-HA	779	C	0.00185281	0.000777478	0.00258264	0.000513098	0.0003615	0.000527468	0.000402739	0.000468842
A2093-HA	780	A	0.000936444	0.000722961	0.000936724	0.0010633	0.000816866	0.000721631	0.00100962	0.000841461	0.00144649	0.000743175	0.000882042	0.000954654	0.0015701	0.000906995	0.000978196		0.00076864	0.00114067	0.000668772	0.00100815	0.00075459	0.00108699	0.000850015	0.000699246		WSN-HA	780	A	0.00080535	0.00031321	0.000380678	0.000379301	0.000487232	0.000552722	0.000216628	0.00052196
A2093-HA	781	G	0.00181987	0.000907639	0.000975247	0.000763155	0.00196919	0.00115783	0.00142613	0.000731276	0.00197976	0.000745595	0.00178248	0.000479923	0.0019409	0.000984178	0.00172896		0.0010646	0.0014059	0.00112381	0.00120163	0.000590717	0.00141362	0.000859734	0.000810216		WSN-HA	781	A	0.000593006	0.000375052	0.000463265	0.000492739	0.000466047	0.000552606	0.000575682	0.000677507
A2093-HA	782	C	0.000864126	0.000883685	0.000896776	0.00123815	0.000587084	0.00128516	0.000629022	0.00117023	0.000975583	0.00123516	0.000741862	0.0013362	0.00107994	0.00114811	0.00108623		0.000930688	0.000773269	0.0012123	0.00149992	0.000679377	0.00115764	0.000609544	0.001175		WSN-HA	782	C	0.000921463	0.000386548	0.000941418	0.000321742	0.000311253	0.000422549	0.00042061	0.000479139
A2093-HA	783	T	0.00227706	0.000964034	0.00218527	0.00171426	0.00217082	0.00125656	0.00239094	0.00172461	0.00325404	0.00168573	0.00257177	0.00130554	0.00283292	0.00139217	0.00218635		0.00142892	0.00251443	0.00110363	0.00269928	0.000941378	0.00272001	0.00113651	0.00228598		WSN-HA	783	T	0.000358397	0.000676183	0.000151666	0.000468665	0.000549722	0.000772424	0.000617081	0.00057321
A2093-HA	784	C	0.00145156	0.00231831	0.00161851	0.00197086	0.00106681	0.00194488	0.00107296	0.00238477	0.00162583	0.00194645	0.00165319	0.00296206	0.001289	0.00206936	0.00154535		0.00240916	0.00168606	0.00224352	0.0011893	0.00153003	0.00133795	0.00210674	0.00126828		WSN-HA	784	G	0.000758909	0.00180716	0.00100175	0.00236708	0.00165244	0.00149542	0.0014975	0.00175829
A2093-HA	785	C	0.000486086	0.000325262	0.000325082	0.000379449	0.000308678	0.000432588	0.000762704	0.000459067	0.000467174	0.000625024	0.000526655	0.000517866	0.000760043	0.000527089	0.000531865		0.000627837	0.000602337	0.000522174	0.000519792	0.000504286	0.000234915	0.000214638	0.000618047		WSN-HA	785	G	0.00101897	0.00116748	0.00119098	0.00112298	0.00112932	0.00128029	0.000657597	0.00107577
A2093-HA	786	A	0.00101153	0.000760511	0.000511604	0.000494334	0.000657132	0.000614362	0.000667398	0.000768167	0.000708428	0.000740193	0.000702535	0.00099944	0.000561422	0.000413379	0.00125294		0.000627474	0.00100196	0.000410846	0.000760852	0.000420221	0.000702435	0.00284115	0.00293674		WSN-HA	786	T	0.000588887	0.000934894	0.000587544	0.00121847	0.00120786	0.00103475	0.000489496	0.000928174
A2093-HA	787	T	0.00117896	0.000511359	0.00135831	0.000995368	0.00178599	0.000837796	0.00129596	0.00069611	0.00152131	0.000748532	0.0016457	0.000562814	0.00161738	0.000608666	0.00208156		0.000436978	0.00182201	0.000862651	0.00181708	0.000506928	0.000981321	0.000430756	0.00147693		WSN-HA	787	A	0.00065355	0.000481571	0.000458085	0.000793712	0.000596061	0.00068815	0.000326624	0.000776452
A2093-HA	788	G	0.00242856	0.000911477	0.00139418	0.000764643	0.00162056	0.000873299	0.00185936	0.0010442	0.00216563	0.000472925	0.00210594	0.00100333	0.00244115	0.000948155	0.00198007		0.00107648	0.00148678	0.000906139	0.0016833	0.000809475	0.00134427	0.00113162	0.00189211		WSN-HA	788	A	0.000517884	0.000482876	0.000750532	0.000515066	0.000625901	0.000571211	0.000529165	0.000389298
A2093-HA	789	G	0.00104535	0.000542947	0.000969216	0.000532684	0.00115243	0.000686565	0.000804886	0.00061451	0.00125156	0.000664088	0.0015732	0.000319272	0.00144481	0.000790068	0.00165516		0.000384911	0.00119765	0.000521726	0.00139414	0.000629511	0.00120313	0.000812869	0.00122864		WSN-HA	789	T	0.000806621	0.000866029	0.000807171	0.00104403	0.00135367	0.00096857	0.000494764	0.000718571
A2093-HA	790	T	0.000970481	0.000696788	0.00134865	0.00100027	0.00131615	0.00069513	0.00142599	0.000737463	0.00106651	0.000591693	0.00140228	0.000644979	0.00121707	0.000381127	0.00144686		0.00038208	0.000965367	0.000481428	0.00120318	0.000334406	0.00124621	0.000381777	0.00135281		WSN-HA	790	C	0.000778926	0.000342596	0.000771638	0.000715744	0.000810554	0.00053915	0.0006167	0.000545177
A2093-HA	791	A	0.000480769	0.000754961	0.000599272	0.000717739	0.000804382	0.00114872	0.000709858	0.000609779	0.000728568	0.000541796	0.000986852	0.000515812	0.00099247	0.00105097	0.00121408		0.000861244	0.000717274	0.000519384	0.000597086	0.000543615	0.000668114	0.000723558	0.00107317		WSN-HA	791	T	0.000732115	0.000787047	0.000718725	0.00140885	0.00129512	0.00169021	0.0002456	0.00146906
A2093-HA	792	T	0.00117058	0.000620642	0.0013429	0.000688521	0.000845406	0.000363227	0.0010429	0.000732799	0.000931634	0.000591926	0.000845333	0.00044214	0.000865557	0.000492387	0.000999813		0.000723415	0.00080109	0.000335696	0.000999161	0.000547115	0.00117069	0.000343127	0.00115665		WSN-HA	792	A	0.000551458	0.000296274	0.00045883	0.000410277	0.000352084	0.000404396	0.000486855	0.000494089
A2093-HA	793	G	0.00165931	0.000871871	0.00129438	0.000647274	0.00127079	0.000578787	0.0015674	0.000730095	0.00142606	0.000863456	0.00189643	0.000639284	0.00214858	0.000982764	0.00168929		0.00062494	0.00152146	0.000521765	0.00163823	0.000588606	0.00194149	0.000725566	0.0018063		WSN-HA	793	A	0.000419668	0.000300199	0.000634894	0.000962214	0.000493556	0.000699031	0.000857843	0.000855676
A2093-HA	794	G	0.000846467	0.000796524	0.000831409	0.000874093	0.000805369	0.000829995	0.000899408	0.000690237	0.00117618	0.00105895	0.00130943	0.000679538	0.00108129	0.000604686	0.0011556		0.00100957	0.00111616	0.000634115	0.000797099	0.000839313	0.00100144	0.000811272	0.00103583		WSN-HA	794	T	0.000987794	0.00132611	0.000809579	0.00154827	0.00213326	0.00167761	0.000952223	0.00147695
A2093-HA	795	A	0.000556505	0.00161025	0.000912117	0.00135343	0.000795696	0.00103523	0.000607846	0.00113744	0.00129084	0.00158792	0.00106063	0.181552	0.000940312	0.00138292	0.000707127		0.000712183	0.000749211	0.000700848	0.000511992	0.00070689	0.000758575	0.00105619	0.000796148		WSN-HA	795	A	0.000731911	0.000562198	0.000971284	0.000753991	0.000575926	0.000676525	0.000410071	0.000498984
A2093-HA	796	C	0.000947789	0.00165192	0.000753438	0.00169589	0.000626468	0.00150145	0.000868223	0.00136118	0.000970067	0.0011854	0.00077282	0.00190276	0.00083765	0.0011439	0.000859845		0.00171762	0.000974976	0.00235527	0.0012977	0.00196196	0.00081555	0.00263505	0.000943433		WSN-HA	796	G	0.000939327	0.00120482	0.00105539	0.00122549	0.00120833	0.00108557	0.000737071	0.00118131
A2093-HA	797	A	0.000475003	0.000428036	0.000318965	0.000636013	0.000490473	0.000355606	0.00069748	0.000452352	0.000536927	0.000693562	0.000342798	0.000627156	0.00059515	0.000742997	0.000459897		0.000425955	0.000511308	0.000330469	0.00019634	0.000331469	0.000262873	0.000505178	0.000377701		WSN-HA	797	C	0.00160697	0.00105469	0.00117218	0.00116889	0.000772444	0.00125521	0.00079698	0.0012259
A2093-HA	798	C	0.000613924	0.000985042	0.000656476	0.000995177	0.000311939	0.000653571	0.000769046	0.00081078	0.000692406	0.000393499	0.000561615	0.00100305	0.000813616	0.000682905	0.000697262		0.00107354	0.000690945	0.00116955	0.000526465	0.000593598	0.000576427	0.000956189	0.00054696		WSN-HA	798	A	0.0011843	0.00110413	0.00122897	0.00137632	0.00119504	0.00109802	0.00164908	0.00105179
A2093-HA	799	A	0.00117542	0.000792793	0.000745122	0.00064333	0.000850965	0.000791111	0.000905927	0.000725135	0.000963603	0.00132704	0.00105223	0.000952116	0.00113458	0.00079105	0.00125404		0.00139029	0.000884707	0.000895456	0.000764465	0.00109033	0.00070612	0.0010218	0.00104042		WSN-HA	799	C	0.00144118	0.000493302	0.00153761	0.000896814	0.00108288	0.000877728	0.00196669	0.000650689
A2093-HA	800	T	0.00182563	0.000618699	0.000936198	0.000458856	0.00135601	0.000618857	0.00186871	0.000772409	0.00120634	0.000629129	0.00158534	0.000400256	0.00174726	0.000493884	0.00172956		0.000243724	0.00141655	0.000865899	0.00157049	0.00101811	0.00141605	0.000345722	0.00123887		WSN-HA	800	C	0.000663431	0.00026471	0.000423639	0.000629046	0.000745342	0.000485755	0.00074785	0.000467777
A2093-HA	801	T	0.00292506	0.000881025	0.00217474	0.000578592	0.00239366	0.000733676	0.00237196	0.000661839	0.00257487	0.00107437	0.00211738	0.000848622	0.00264845	0.000653143	0.00239693		0.00142991	0.00250678	0.00110695	0.00179643	0.000598879	0.00184622	0.00140025	0.00239836		WSN-HA	801	A	0.000662945	0.000991609	0.00114305	0.00108774	0.000834632	0.000955391	0.000747167	0.00101722
A2093-HA	802	C	0.000283722	0.000436522	0.000417924	0.000612534	0.000463392	0.000616814	0.00038088	0.000424497	0.000548426	0.000510966	0.000584881	0.000601251	0.000784382	0.000531814	0.000376105		0.000920275	0.000241206	0.00108736	0.000440899	0.000886487	0.000537346	0.00120643	0.000462945		WSN-HA	802	T	0.00101605	0.0016753	0.00076378	0.00174659	0.00175	0.00207342	0.00165831	0.00213954
A2093-HA	803	T	0.00177184	0.000217549	0.00123967	0.000378458	0.0017655	0.000542967	0.00146399	0.000536029	0.00193666	0.000707241	0.00168252	0.000597586	0.00217945	0.000604458	0.00176094		0.000338213	0.00128046	0.0004118	0.00180375	0.000420133	0.00110022	0.000256959	0.00153404		WSN-HA	803	G	0.00136012	0.00150949	0.000592116	0.00195843	0.00151082	0.00157103	0.000740588	0.00129236
A2093-HA	804	T	0.00150358	0.000436459	0.00200691	0.000763592	0.00162904	0.000619579	0.00176864	0.000730854	0.00197699	0.000550206	0.00176139	0.000682046	0.00191483	0.000910678	0.00197381		0.000289101	0.00225652	0.00048428	0.00221471	0.000252239	0.00168719	0.000513149	0.00151327		WSN-HA	804	G	0.000973507	0.00207924	0.00105108	0.00225503	0.00181994	0.0021115	0.000863487	0.00172612
A2093-HA	805	T	0.00187022	0.000548506	0.0014526	0.000769793	0.00209644	0.000694876	0.00123756	0.00061676	0.001259	0.000866483	0.00155933	0.00040256	0.00136725	0.000645088	0.0015672		0.00101513	0.00190785	0.000599116	0.00198044	0.000378692	0.00169308	0.000944084	0.00163196		WSN-HA	805	T	0.000690632	0.000933881	0.000669904	0.00116589	0.00100784	0.0010069	0.000530093	0.000998395
A2093-HA	806	C	0.000861574	0.000473623	0.000563354	0.00061418	0.000390732	0.000291248	0.000724848	0.000618405	0.000639031	0.000433583	0.000504002	0.000522319	0.00112777	0.000495408	0.000734707		0.000871249	0.000568736	0.000789741	0.000650671	0.000718816	0.000748325	0.000516751	0.00062544		WSN-HA	806	A	0.000760272	0.000855464	0.000501023	0.000930978	0.00084086	0.000715956	0.000691197	0.000919996
A2093-HA	807	T	0.0016239	0.000726876	0.00120891	0.000648484	0.00225173	0.000873839	0.0022915	0.000847033	0.00184152	0.000590342	0.0021128	0.00108173	0.00180427	0.00109716	0.0022628		0.00115908	0.0019806	0.000449674	0.00197437	0.00101155	0.00249646	0.000900824	0.00174196		WSN-HA	807	T	0.000590852	0.000750554	0.000546816	0.000676731	0.000790169	0.00081719	0.000286146	0.000782361
A2093-HA	808	G	0.00116177	0.000143875	0.00101354	0.000415314	0.00111069	0.000394902	0.00141556	0.000380604	0.00160052	0.000465802	0.00162262	0.000316844	0.00151136	0.000374813	0.00143195		0.000671334	0.00131726	0.000594243	0.000994787	0.000461526	0.00126384	0.000512098	0.00122404		WSN-HA	808	G	0.000797531	0.00101336	0.0009234	0.000755543	0.000981542	0.00129692	0.00107906	0.000750429
A2093-HA	809	G	0.000880493	0.000467357	0.000828996	0.000302744	0.00084159	0.000431282	0.000802341	0.000381563	0.000814487	0.000350426	0.00122054	0.000715791	0.00103806	0.000264171	0.00105214		0.000285673	0.000914295	0.000294887	0.000952381	0.000249844	0.000565705	0.000380678	0.000496183		WSN-HA	809	C	0.000875534	0.000529681	0.000849113	0.000710826	0.000440674	0.000875486	0.000455713	0.000755776
A2093-HA	810	G	0.00136333	0.000361572	0.00142976	0.000760456	0.00180318	0.00046884	0.00141616	0.00122558	0.00163394	0.000704887	0.00151049	0.000756791	0.00209657	0.000679143	0.00149138		0.000719873	0.00151612	0.00048293	0.00139592	0.000544366	0.00159989	0.000340991	0.000957598		WSN-HA	810	T	0.000665033	0.00105406	0.00046721	0.00107282	0.00101685	0.00130732	0.00121405	0.00100792
A2093-HA	811	G	0.0027062	0.000722569	0.00134259	0.000834376	0.00149437	0.000719839	0.00232746	0.000957708	0.00229728	0.000781281	0.00242399	0.000717961	0.00236766	0.00116792	0.00293805		0.00149961	0.00144289	0.00239754	0.00304438	0.00244406	0.00257551	0.00150337	0.0018463		WSN-HA	811	T	0.00119575	0.00128186	0.000767984	0.00112828	0.00112634	0.00128398	0.00163797	0.00118679
A2093-HA	812	G	0.00108959	0.000468519	0.000832331	0.000795123	0.000651017	0.000538638	0.001043	0.000496581	0.00130744	0.000583204	0.000905506	0.0005973	0.00119153	0.000677379	0.0013125		0.00325211	0.00486948	0.00116231	0.00127882	0.00101493	0.000770287	0.000866363	0.000885296		WSN-HA	812	T	0.000521721	0.00279667	0.000379443	0.00225137	0.00239366	0.00201554	0.00095246	0.00183817
A2093-HA	813	G	0.000974382	0.0010146	0.00097629	0.000989383	0.000964953	0.000721709	0.000809177	0.000690873	0.00145253	0.000585846	0.000910854	0.000880176	0.00102116	0.000641873	0.00138221		0.0011578	0.000843543	0.00122946	0.00120438	0.000967199	0.00117742	0.00249806	0.00212939		WSN-HA	813	C	0.000349186	0.000755715	0.000550055	0.000629657	0.000550464	0.000412171	0.000365988	0.000539219
A2093-HA	814	A	0.00322831	0.00393804	0.00167858	0.00220469	0.00372892	0.00316821	0.00376884	0.00319956	0.0029844	0.00311464	0.00345051	0.00464562	0.00366418	0.00326708	0.00385767		0.0023496	0.00346899	0.00207947	0.00271967	0.00235385	0.00384656	0.00208333	0.00337865		WSN-HA	814	G	0.00104862	0.000976013	0.00198908	0.00114476	0.00112184	0.00123013	0.00164325	0.00100014
A2093-HA	815	G	0.00137663	0.000649046	0.00157233	0.000681276	0.00115491	0.000899086	0.0017064	0.00103069	0.00166658	0.00097352	0.00131249	0.00091375	0.00160416	0.000790871	0.00140885		0.0022462	0.00135864	0.0026465	0.0017154	0.00174268	0.0013417	0.00190542	0.00127148		WSN-HA	815	C	0.00120371	0.000765199	0.00107259	0.000983598	0.000752089	0.000566154	0.000747943	0.000727723
A2093-HA	816	C	0.00102254	0.00167553	0.000557543	0.00110451	0.00151934	0.00127125	0.000958313	0.00150185	0.00102227	0.00145469	0.00127102	0.00220494	0.0013968	0.00136519	0.00117296		0.00168156	0.000851133	0.000668449	0.00100798	0.000586953	0.000711599	0.000724978	0.000972914		WSN-HA	816	A	0.00103648	0.000783027	0.00129832	0.000751256	0.000734794	0.000838625	0.000935606	0.00124325
A2093-HA	817	C	0.00099063	0.00242326	0.000851064	0.00216116	0.00098402	0.00165119	0.00154964	0.00194371	0.00137586	0.0027055	0.00101593	0.00194245	0.00110835	0.00217982	0.00150376		0.000581339	0.00110398	0.00127374	0.00114127	0.000717209	0.00071903	0.000861438	0.000705993		WSN-HA	817	C	0.000915977	0.000687338	0.000855395	0.00077142	0.000640009	0.000809518	0.00070373	0.000837399
A2093-HA	818	A	0.000553688	0.000747092	0.000683589	0.000673779	0.000415738	0.000604316	0.00023271	0.00067766	0.000803277	0.000768846	0.000514977	0.00109645	0.000636686	0.00089153	0.00030641		0.000710833	0.000549472	0.000660478	0.000628684	0.000539195	0.000592086	0.000379155	0.000452745		WSN-HA	818	T	0.00162625	0.00164631	0.001378	0.00232248	0.00192313	0.0019484	0.00179999	0.00204283
A2093-HA	819	C	0.000486677	0.000469687	0.000650739	0.000872965	0.000463858	0.000469212	0.00038059	0.000381956	0.000798326	0.000782595	0.000673322	0.000873605	0.000630476	0.000527327	0.000313883		0.000529355	0.000442549	0.000408557	0.000561663	0.000754527	0.000503221	0.000596582	0.000462892		WSN-HA	819	G	0.000491487	0.000945287	0.000679204	0.00141699	0.00107155	0.00162728	0.000865123	0.00140379
A2093-HA	820	G	0.00132339	0.000720202	0.000735734	0.000530323	0.00137515	0.000538638	0.00127286	0.000381257	0.00103168	0.000583658	0.00113155	0.000715137	0.00118468	0.000639314	0.00121397		0.000573614	0.00147322	0.00181146	0.00198847	0.000918887	0.00123288	0.000680214	0.00106919		WSN-HA	820	A	0.00129624	0.000960726	0.000679838	0.00160424	0.00150787	0.000962226	0.00132434	0.00142528
A2093-HA	821	G	0.00141718	0.000469993	0.00157817	0.000798024	0.00154363	0.00054093	0.00104842	0.000229463	0.0018435	0.00070362	0.00193554	0.000517392	0.00198426	0.000905695	0.00248334		0.00105688	0.00180781	0.0008911	0.00192601	0.00050226	0.00134156	0.000424827	0.00212052		WSN-HA	821	G	0.000557783	0.000941584	0.00054894	0.000939825	0.000793369	0.000869124	0.000649825	0.000860246
A2093-HA	822	A	0.000755437	0.000929003	0.000319781	0.00157758	0.000493696	0.00128516	0.000562219	0.00109794	0.000538315	0.00135234	0.000575043	0.0014963	0.000790886	0.00104521	0.00141595		0.000426581	0.000593237	0.00150553	0.00165831	0.000705511	0.000761287	0.000505988	0.000493022		WSN-HA	822	T	0.00076312	0.00082685	0.000587692	0.00161374	0.00160903	0.00127468	0.000909053	0.00121442
A2093-HA	823	A	0.000360577	0.000393997	0.000227749	0.000488483	0.000343459	0.00086003	0.000470965	0.000795967	0.000703159	0.000812505	0.000810326	0.000868501	0.00103259	0.000673149	0.000651244		0.000621177	0.000555688	0.000406249	0.000516878	0.000583722	0.000863701	0.000891568	0.000610431		WSN-HA	823	A	0.00101155	0.000680761	0.000634035	0.000866984	0.000602476	0.000678015	0.000617767	0.000574754
A2093-HA	824	G	0.00104493	0.000542221	0.000642172	0.000530062	0.00115203	0.000613829	0.0015625	0.00061251	0.00105809	0.000467162	0.00133978	0.000637755	0.00162218	0.000490178	0.00165786		0.00220135	0.00195773	0.00128729	0.00131553	0.00123715	0.00120534	0.00135721	0.00103369		WSN-HA	824	G	0.000663292	0.000600984	0.000760906	0.000966285	0.000896934	0.000891588	0.000660012	0.000714745
A2093-HA	825	A	0.000481174	0.000395499	0.00050334	0.000941726	0.000381738	0.000609712	0.000519284	0.000798236	0.000807754	0.000774233	0.00107203	0.000713295	0.000858277	0.000637325	0.00108561		0.000810527	0.000872843	0.000812978	0.000755287	0.000626462	0.000565028	0.000889002	0.000686761		WSN-HA	825	A	0.00176803	0.00189248	0.00312353	0.00250242	0.0017648	0.00186174	0.00191619	0.00161765
A2093-HA	826	A	0.000406322	0.00104739	0.000321824	0.000641074	0.000847066	0.00104358	0.000909918	0.000842428	0.000922659	0.00104781	0.000821163	0.000754417	0.000694716	0.000752304	0.00155088		0.000627353	0.000839866	0.000822553	0.000604254	0.000887912	0.000944064	0.000949586	0.000890162		WSN-HA	826	G	0.000659241	0.000902867	0.000629855	0.00179908	0.00146971	0.00146797	0.000653648	0.00128356
A2093-HA	827	T	0.00278228	0.0019464	0.00258143	0.00131972	0.0028695	0.00160203	0.00425241	0.00213819	0.00354887	0.00124129	0.00375477	0.00205465	0.00332433	0.00252065	0.00388828		0.0013891	0.00326944	0.00107701	0.00291461	0.00164866	0.00282291	0.00235461	0.00292121		WSN-HA	827	G	0.00122932	0.00227436	0.00140569	0.0023977	0.00211882	0.0015817	0.00128333	0.00133473
A2093-HA	828	C	0.000322906	0.00127882	0.000653961	0.00170094	0.000500019	0.00153341	0.000426722	0.00170088	0.000936949	0.00170852	0.000467549	0.00133215	0.000999413	0.00137599	0.000405971		0.001453	0.000684132	0.00119376	0.000438911	0.000885329	0.000635239	0.00141564	0.000422817		WSN-HA	828	G	0.000799722	0.00161983	0.000673457	0.0013077	0.00125276	0.00137436	0.00102728	0.00164046
A2093-HA	829	C	0.000359597	0.000614051	0.000367968	0.000573	0.000152288	0.000577763	0.000375463	0.000727523	0.000514849	0.000509504	0.00043404	0.000518176	0.000493128	0.000869335	0.000493949		0.000240096	0.000238303	0.000518884	0.000237408	0.000418358	0.000298537	0.00034057	0.000303594		WSN-HA	829	T	0.000656077	0.000559263	0.000292532	0.00103603	0.0008938	0.000885549	0.000528026	0.00060481
A2093-HA	830	T	0.000845581	0.000508795	0.000830795	0.00045791	0.000613709	0.000508093	0.000899238	0.000769379	0.00116781	0.000864236	0.000931017	0.000480943	0.00118632	0.000910401	0.000777944		0.000971817	0.00112202	0.000637492	0.00135848	0.000886675	0.000667557	0.000560079	0.000958846		WSN-HA	830	T	0.000521376	0.000938685	0.000506244	0.0010178	0.00108962	0.00115769	0.000451987	0.00125139
A2093-HA	831	G	0.00116522	0.000468013	0.00101317	0.000491977	0.00122432	0.000538464	0.00136851	0.000495012	0.00138512	0.000349922	0.00116249	0.000595191	0.00135513	0.000375389	0.000965011		0.000386156	0.00155416	0.00096809	0.00167324	0.000462982	0.00133284	0.000855395	0.00137583		WSN-HA	831	T	0.000523597	0.00102064	0.000422279	0.00131086	0.00123271	0.00140688	0.000572996	0.00132936
A2093-HA	832	A	0.000807559	0.000828351	0.000463392	0.000642625	0.000384704	0.000683011	0.000569936	0.000533537	0.00112003	0.000584203	0.0008459	0.00067471	0.000886371	0.000676997	0.00103073		0.000766394	0.000681008	0.000592088	0.000399505	0.000334658	0.000837213	0.000637186	0.000613991		WSN-HA	832	G	0.000938119	0.00120228	0.000924642	0.00125127	0.00114068	0.00129883	0.000738401	0.00121385
A2093-HA	833	A	0.000482781	0.000973183	0.000553863	0.000869565	0.000844789	0.000827487	0.000711474	0.00102947	0.000841842	0.00112648	0.000960056	0.00095223	0.0010358	0.00120328	0.00124456		0.00412114	0.00464148	0.00140929	0.00171808	0.000543569	0.000769077	0.000639877	0.000652065		WSN-HA	833	A	0.000733445	0.00106093	0.000636348	0.00124142	0.000851251	0.00117119	0.000579542	0.000723092
A2093-HA	834	G	0.00190553	0.000252034	0.00171718	0.000340329	0.00123715	0.000323241	0.00152555	0.000266271	0.00205615	0.000349963	0.224783	0.000515873	0.00186916	0.000563275	0.00188223		0.00100932	0.00228943	0.000705847	0.00176856	0.000587889	0.00141148	0.000896516	0.00162168		WSN-HA	834	G	0.000661238	0.00105644	0.000970792	0.00117925	0.00125337	0.00104167	0.000328394	0.00125471
A2093-HA	835	A	0.000967274	0.000716666	0.00064698	0.000376563	0.000652366	0.000859722	0.00118855	0.000759042	0.0010378	0.000658353	0.000757576	0.000750662	0.00123241	0.00056144	0.000811258		0.000665241	0.00096	0.000552629	0.000961731	0.000457799	0.000435045	0.000253689	0.000498447		WSN-HA	835	T	0.00124537	0.0011734	0.00129612	0.00139727	0.00126283	0.00163906	0.00116896	0.00119574
A2093-HA	836	C	0.000451449	0.000767264	0.000281637	0.00118865	0.000468512	0.00098479	0.000483115	0.000695249	0.000553679	0.000708996	0.000856974	0.00120506	0.000726168	0.000760167	0.000603155		0.0014652	0.000570149	0.00135629	0.000648693	0.00101863	0.000713364	0.0011272	0.000778907		WSN-HA	836	C	0.00242226	0.00107075	0.00285171	0.0016239	0.000910621	0.00085955	0.00123916	0.00101877
A2093-HA	837	T	0.0012923	0.00050813	0.000744636	0.00088045	0.00126987	0.000398464	0.0012851	0.000843947	0.00145015	0.000785793	0.00154677	0.000719712	0.0015545	0.000492033	0.00127909		0.000673336	0.00116326	0.000707899	0.00148386	0.000544936	0.00113591	0.000808855	0.00153651		WSN-HA	837	C	0.000776315	0.000684437	0.0010285	0.000607421	0.000852257	0.000659534	0.00111276	0.000688655
A2093-HA	838	G	0.0010877	0.000833545	0.00110921	0.000686106	0.00103647	0.000833605	0.00160939	0.000690237	0.000870701	0.000626665	0.000960279	0.000837955	0.00129447	0.000757203	0.00137294		0.000630731	0.00107944	0.000525703	0.00107789	0.000338926	0.00103513	0.000302102	0.000920034		WSN-HA	838	G	0.00211394	0.00373832	0.00183275	0.00324184	0.00280074	0.00303624	0.00137254	0.00264215
A2093-HA	839	A	0.000648719	0.000431298	0.000508294	0.000565611	0.000771664	0.000860462	0.000954426	0.00030453	0.00111866	0.000737148	0.001113	0.000871253	0.00110392	0.000524521	0.000470633		0.000478149	0.000522971	0.00044405	0.000682676	0.000418043	0.000941714	0.000340223	0.000540791		WSN-HA	839	G	0.00339648	0.00302081	0.00364561	0.00337741	0.00225384	0.00343917	0.00307577	0.00215641
A2093-HA	840	T	0.00214984	0.000697273	0.00157575	0.000459541	0.00193641	0.000694724	0.00177033	0.000972384	0.00207633	0.000747943	0.00243545	0.00100815	0.0023228	0.0010676	0.00272864		0.000878434	0.0025005	0.0006025	0.00193517	0.000553474	0.00191784	0.000695834	0.00216953		WSN-HA	840	C	0.000555961	0.000338855	0.000631659	0.000756213	0.000541506	0.000482777	0.00061297	0.000501882
A2093-HA	841	T	0.00212722	0.00107551	0.00101776	0.000692414	0.00194575	0.00133023	0.00292833	0.00133574	0.00149819	0.000514546	0.00175654	0.00150756	0.00189106	0.00108125	0.00185739		0.00033836	0.00217549	0.00059755	0.00141055	0.000674025	0.00216355	0.000727148	0.00232387		WSN-HA	841	A	0.000345411	0.0004883	0.000669708	0.000599567	0.000784929	0.000747114	0.00105627	0.00100236
A2093-HA	842	T	0.00225734	0.000762555	0.00101131	0.000417109	0.00153533	0.000723668	0.00170535	0.000845146	0.00159714	0.000663959	0.00186003	0.000758453	0.00196324	0.000606819	0.00183543		0.000526669	0.00167658	0.000517713	0.0020795	0.000584624	0.00147162	0.000509619	0.00145957		WSN-HA	842	T	0.00080801	0.00155988	0.000553592	0.0013712	0.00141999	0.0016078	0.000915408	0.0014085
A2093-HA	843	A	0.00048354	0.0005811	0.000557828	0.00111474	0.000534514	0.000831646	0.000424669	0.000806142	0.00088215	0.000750276	0.000874253	0.000839228	0.001108	0.00106419	0.000844093		0.000529789	0.000677507	0.000670416	0.000556218	0.000967443	0.000532783	0.000339876	0.000762806		WSN-HA	843	C	0.000241863	0.000150178	0.00016756	0.000312761	0.0002968	0.00038506	0.000618022	0.000500393
A2093-HA	844	A	0.00060988	0.00102843	0.000799624	0.00136388	0.00030819	0.00128153	0.000428653	0.00108721	0.000999584	0.00120255	0.000764863	0.00125202	0.00109871	0.00135026	0.000378585		0.00195456	0.00104594	0.00214584	0.00120332	0.00110446	0.000436667	0.000945464	0.000460865		WSN-HA	844	A	0.000553097	0.000712892	0.000880946	0.000442547	0.000537043	0.000503863	0.000694444	0.000284971
A2093-HA	845	A	0.000403161	0.00106072	0.000512271	0.00162759	0.000230123	0.00109553	0.000710026	0.00131635	0.00140736	0.00159324	0.000849867	0.00149386	0.0008472	0.00137894	0.000845203		0.00111857	0.000560718	0.000674865	0.000519501	0.000890095	0.00053467	0.000903226	0.000727941		WSN-HA	845	T	0.00265185	0.00253048	0.00248659	0.00272385	0.0021975	0.0022185	0.00184858	0.00269807
A2093-HA	846	A	0.00044182	0.000730007	0.000741152	0.00108096	0.000498122	0.000982819	0.000565931	0.000965139	0.000603368	0.000993285	0.00108099	0.000683912	0.000778378	0.00125921	0.000810701		0.000915398	0.00115829	0.000782881	0.000558325	0.000757831	0.00079976	0.000383387	0.000305951		WSN-HA	846	C	0.000624631	0.000417188	0.000336899	0.000421774	0.000462308	0.000463087	0.000865979	0.000469365
A2093-HA	847	A	0.00295929	0.00391418	0.00279932	0.00389551	0.00319842	0.00375587	0.00276722	0.00497798	0.0045641	0.00424145	0.00351183	0.00694833	0.00434465	0.00435062	0.00540004		0.00364229	0.00309266	0.00378479	0.00369165	0.00318725	0.00301995	0.0036484	0.00231816		WSN-HA	847	A	0.000862813	0.000564525	0.00104589	0.000784273	0.000753336	0.0010635	0.000571615	0.000751584
A2093-HA	848	G	0.00072075	0.000614584	0.000966139	0.000533415	0.0010712	0.000397198	0.000895086	0.000726772	0.00116367	0.000704198	0.00104475	0.000358666	0.00115795	0.00067858	0.00123985		0.00115523	0.00143027	0.000818331	0.00158907	0.000797314	0.000797157	0.00213229	0.00209516		WSN-HA	848	C	0.00168415	0.000456534	0.00174818	0.000635189	0.000953419	0.000805271	0.00149483	0.000795372
A2093-HA	849	G	0.00112166	0.000761725	0.000825499	0.000533638	0.000571559	0.000724979	0.00108276	0.000997774	0.00108146	0.00117786	0.000926194	0.000920221	0.00133084	0.000944858	0.00120754		0.00140029	0.00126914	0.00126771	0.00130937	0.00134403	0.000795835	0.00110974	0.00129214		WSN-HA	849	C	0.000381481	0.000187519	0.000462535	0.000338075	0.000160845	0.000431769	0.000701899	0.000213835
A2093-HA	850	G	0.00108569	0.000400204	0.00101434	0.000803859	0.000844659	0.000763442	0.00127479	0.000615243	0.00119607	0.000707965	0.00116442	0.000600841	0.00101453	0.00068319	0.00112296		0.000735763	0.00075812	0.000641267	0.000556483	0.000510899	0.00113424	0.000652514	0.000841236		WSN-HA	850	T	0.00355962	0.0035583	0.0038545	0.00378262	0.00351161	0.00398556	0.00377763	0.00331446
A2093-HA	851	G	0.00113264	0.000578014	0.000967564	0.000455063	0.00103782	0.000252407	0.00184589	0.000496999	0.00149513	0.000468183	0.00142957	0.000637476	0.00157647	0.000865605	0.00146573		0.000530504	0.00103855	0.000409851	0.00139553	0.000337169	0.000969219	0.0007288	0.00168763		WSN-HA	851	C	0.000311257	0.000226023	0.000251699	0.000235485	0.000241624	0.000602715	0.000285051	0.000394293
A2093-HA	852	T	0.000958696	0.000358064	0.00109785	0.000263128	0.001029	0.000250089	0.000799586	0.000265051	0.00107756	0.000309286	0.000695108	0.000275775	0.00111142	0.000186706	0.000959752		0.00833932	0.000833863	0.00851253	0.000713154	0.0101014	0.00175776	0.00979933	0.000952526		WSN-HA	852	A	0.00109591	0.0011229	0.00141352	0.00117906	0.0016191	0.00148438	0.000747974	0.00124945
A2093-HA	853	A	0.0010661	0.0011669	0.000742356	0.00064597	0.00105202	0.00116203	0.000870154	0.000886833	0.00115103	0.00124976	0.00145258	0.00116046	0.000984144	0.00117384	0.00143596		0.000685267	0.000728597	0.000827285	0.000972171	0.000766153	0.00135653	0.00139519	0.000894594		WSN-HA	853	A	0.00217092	0.00144559	0.00329757	0.00195498	0.00179598	0.00210379	0.0013051	0.00203749
A2093-HA	854	G	0.00105195	0.000757931	0.00143273	0.000645431	0.000923219	0.000684586	0.00147171	0.000841622	0.0015818	0.000859073	0.00192875	0.00151334	0.00155273	0.000940946	0.00172095		0.000671882	0.0014404	0.000593318	0.00151885	0.00075478	0.00150628	0.00111002	0.00195853		WSN-HA	854	A	0.00215479	0.00206845	0.00261085	0.00262105	0.00200842	0.00242179	0.00111111	0.00229256
A2093-HA	855	C	0.000524532	0.000252016	0.000414307	0.000151429	0.000383215	0.000287315	0.000474181	0.000419319	0.000377257	0.000466056	0.000378259	0.00043611	0.000472488	0.00048711	0.000687564		0.000620821	0.000319438	0.000258436	0.000478374	0.00041799	0.000300531	0.000425224	0.000306302		WSN-HA	855	C	0.000446751	0.000522154	0.000541373	0.000414025	0.000396563	0.000334584	0.00138239	0.00106274
A2093-HA	856	T	0.00125172	0.000505707	0.00115559	0.000265705	0.00138329	0.000468604	0.000551167	0.000263099	0.000897496	0.00020858	0.00125871	0.000556859	0.000797427	0.000227597	0.00169579		0.000686275	0.00156425	0.00140035	0.00135745	0.00120017	0.00160535	0.0012292	0.00154042		WSN-HA	856	G	0.00139909	0.00120759	0.00127194	0.00102413	0.00106792	0.00123361	0.000897044	0.00103853
A2093-HA	857	G	0.000656759	0.000887561	0.000670155	0.00081789	0.00123558	0.00071464	0.00112474	0.000870533	0.00126252	0.000672589	0.00127892	0.0020178	0.00105909	0.000787222	0.00130078		0.000636185	0.00105534	0.000975237	0.000823196	0.00154976	0.00118398	0.000814235	0.000791715		WSN-HA	857	C	0.00066239	0.000455425	0.000380695	0.000660607	0.000723996	0.00068316	0.000912977	0.000468199
A2093-HA	858	C	0.000485013	0.00036822	0.000335744	0.000409536	0.000412862	0.000298199	0.00042072	0.000567135	0.000555826	0.000557439	0.000467669	0.000653068	0.000591475	0.000352712	0.000488529		0.00141311	0.000505608	0.000820291	0.000551471	0.000604539	0.000317794	0.000904203	0.000342173		WSN-HA	858	G	0.000450404	0.000786252	0.000922896	0.00132471	0.0012693	0.00107813	0.000989079	0.0011034
A2093-HA	859	A	0.000456928	0.000430182	0.000153657	0.000834635	0.000841427	0.000434328	0.000469129	0.000482635	0.000719301	0.000368817	0.000510094	0.000713776	0.000674948	0.000802981	0.000594608		0.000525748	0.00050074	0.000487557	0.000341717	0.000411975	0.000510785	0.000359299	0.00048765		WSN-HA	859	T	0.00116674	0.00125556	0.00133053	0.00142706	0.00131234	0.0017054	0.000613171	0.00165945
A2093-HA	860	C	0.000411184	0.000259291	0.000412414	0.000279654	0.000193944	0.000277239	0.000367078	0.000242351	0.000589234	0.00037049	0.000263684	0.000151923	0.000470847	0.000455609	0.000187645		0.000614577	0.000343729	0.000683016	0.000251814	0.000459464	0.000375806	0.00053053	0.000340636		WSN-HA	860	C	0.00167564	0.000891749	0.00237612	0.00121608	0.00114839	0.000921315	0.00111368	0.000886525
A2093-HA	861	A	0.000382977	0.0004949	0.00033347	0.000300416	0.00019247	0.000315912	0.000415272	0.000462786	0.000792721	0.000415704	0.000507856	0.000389442	0.000598304	0.000681002	0.000519857		0.000248077	0.000227707	0.000316356	0.000408729	0.000295993	0.000215513	0.000261674	0.000338109		WSN-HA	861	A	0.00093581	0.000715388	0.00125823	0.00106918	0.00108483	0.000651026	0.000900016	0.000571021
A2093-HA	862	G	0.000669744	0.000431155	0.000485003	0.000557354	0.000503911	0.000474815	0.00062294	0.0006049	0.000702982	0.000393245	0.00059872	0.000455354	0.000713258	0.00051671	0.000704669		0.000525254	0.000590547	0.000527359	0.000474973	0.000433523	0.000626015	0.000381743	0.000696585		WSN-HA	862	A	0.000654495	0.000560894	0.000667167	0.00093315	0.000525693	0.000407547	0.00101916	0.000390362
A2093-HA	863	T	0.000621296	0.00040935	0.000560781	0.000406843	0.000767497	0.000474271	0.000828586	0.000302011	0.00114897	0.000346428	0.000613177	0.000519571	0.000803161	0.000536968	0.000835174		0.000358928	0.000498674	0.000274007	0.000655308	0.000364133	0.000938912	0.000190631	0.000737417		WSN-HA	863	T	0.000910651	0.00124972	0.000680012	0.00123635	0.00167464	0.00121112	0.000570613	0.00136691
A2093-HA	864	G	0.00127652	0.00116462	0.00118249	0.00102958	0.00142702	0.000950081	0.00138432	0.00100798	0.00155502	0.00113434	0.001904	0.00123591	0.00192202	0.00132319	0.00143866		0.0026046	0.001394	0.00278593	0.00186835	0.00284584	0.00187214	0.00222572	0.00142447		WSN-HA	864	G	0.00193186	0.00147716	0.00250946	0.00173616	0.00157078	0.00179725	0.00173949	0.00154593
A2093-HA	865	C	0.000753543	0.000806627	0.000877804	0.000864884	0.000901494	0.00127765	0.000789162	0.000936577	0.000731172	0.00114414	0.000764371	0.00115984	0.000882636	0.00114755	0.00107557		0.00103055	0.000689497	0.00123446	0.000549853	0.000895666	0.000655204	0.00125283	0.000684375		WSN-HA	865	C	0.00105278	0.000530705	0.00115104	0.000818374	0.000880822	0.000877172	0.00106466	0.000542378
A2093-HA	866	A	0.000499596	0.000600459	0.00035561	0.000576406	0.000453298	0.000295386	0.000232096	0.00054231	0.000597045	0.000598582	0.000536136	0.000431574	0.000605873	0.000494356	0.000701055		0.000357467	0.000248593	0.000400531	0.000270398	0.000500706	0.000370334	0.000452306	0.000189338		WSN-HA	866	A	0.000376751	0.000446097	0.000456716	0.000849661	0.000623182	0.000614904	0.000687563	0.000388391
A2093-HA	867	A	0.000238595	0.000451041	0.000686761	0.000491537	0.000430488	0.000473233	0.000440175	0.000422229	0.000478518	0.00048396	0.000536464	0.000669836	0.00055481	0.000576547	0.000904827		0.000828317	0.000701691	0.000400819	0.000405707	0.000524515	0.000546907	0.000572642	0.000589759		WSN-HA	867	T	0.000833594	0.00101726	0.000506265	0.000966512	0.0011863	0.0010079	0.000370492	0.0010382
A2093-HA	868	T	0.000596958	0.000301004	0.000738083	0.000384657	0.000647079	0.000374517	0.000725426	0.000241235	0.001111	0.000415196	0.000781933	0.000129626	0.000775735	0.000226739	0.000630201		0.000138221	0.00101953	0.000380308	0.000701231	0.000251153	0.000821291	0.000238989	0.000822715		WSN-HA	868	G	0.000693193	0.000865443	0.000629063	0.00135745	0.00120681	0.0010293	0.000900422	0.000678475
A2093-HA	869	G	0.000692075	0.000450953	0.000838628	0.000448622	0.000741006	0.000256183	0.000594961	0.000482723	0.000734779	0.000575957	0.000766954	0.000475275	0.000671713	0.000329632	0.000980048		0.000360111	0.000656614	0.000338367	0.000563901	0.000342091	0.000937225	0.000454035	0.000799882		WSN-HA	869	A	0.00119139	0.00172712	0.00165338	0.00211185	0.00152415	0.00139007	0.00169156	0.00134687
A2093-HA	870	T	0.000475907	0.000365906	0.000534025	0.000471637	0.00055041	0.000394953	0.000670622	0.000322373	0.000717544	0.000462193	0.000627718	0.000432938	0.000632715	0.000392529	0.000406662		0.000248187	0.000429932	0.000273805	0.000405442	0.000341507	0.000507129	0.000333468	0.000420698		WSN-HA	870	G	0.000483576	0.000748951	0.000544525	0.000962239	0.000861349	0.000999286	0.000820782	0.00117038
A2093-HA	871	C	0.00103182	0.000559802	0.00079294	0.000685269	0.000746233	0.000612116	0.000911411	0.000402633	0.000910575	0.000461915	0.000986452	0.000324774	0.000935442	0.000825934	0.000837194		0.000612592	0.000729179	0.00102052	0.000703794	0.000734198	0.000844379	0.000985506	0.000763132		WSN-HA	871	T	0.000482992	0.00124991	0.000418235	0.00152724	0.00110795	0.00122696	0.000286921	0.00121969
A2093-HA	872	A	0.000479088	0.00036534	0.000510022	0.000490845	0.000455723	0.000275862	0.000701262	0.000221132	0.000700963	0.000460617	0.000601091	0.000302657	0.000569476	0.000370668	0.000575791		0.000387651	0.000500216	0.000338231	0.000746877	0.000433542	0.000607533	0.00057452	0.000571392		WSN-HA	872	G	0.000763438	0.000672948	0.000716544	0.000855676	0.000961688	0.000736482	0.000783699	0.00109676
A2093-HA	873	G	0.00050196	0.000279949	0.000509697	0.0004064	0.00038385	0.000434079	0.000674851	0.000483286	0.000702548	0.000300349	0.000692191	0.000541407	0.000622044	0.000412848	0.000482867		0.000333167	0.00050008	0.000381307	0.000656346	0.000251492	0.000567548	0.000430921	0.000549416		WSN-HA	873	T	0.00048006	0.00104396	0.000581009	0.000955677	0.0012945	0.00113639	0.000735174	0.00123574
A2093-HA	874	A	0.000501134	0.000386706	0.000356279	0.000341873	0.00040741	0.000276129	0.000595824	0.000542855	0.000427015	0.000276785	0.000569459	0.000606074	0.000335774	0.000556793	0.000425776		0.000304111	0.000294684	0.000402329	0.000542201	0.000274229	0.000547174	0.000645624	0.000571513		WSN-HA	874	A	0.000722121	0.000485057	0.000540923	0.000466164	0.000466672	0.00047435	0.000566595	0.00053199
A2093-HA	875	C	0.000674553	0.000800831	0.000589789	0.00075358	0.000530427	0.000595782	0.00046919	0.00103385	0.000603927	0.000883454	0.000602391	0.000566745	0.000703583	0.000873308	0.000596347		0.000952915	0.000616059	0.000661545	0.000317951	0.000783158	0.000433062	0.000799438	0.000552122		WSN-HA	875	A	0.000888889	0.00044618	0.000622123	0.000745252	0.000489565	0.000471965	0.000887526	0.000774675
A2093-HA	876	C	0.00057514	0.000473709	0.000613466	0.000577837	0.00043237	0.000315993	0.000700825	0.00040269	0.00072082	0.000508271	0.00066267	0.000324788	0.000688044	0.000310193	0.000706425		0.00284563	0.000818628	0.00111557	0.000453052	0.00146141	0.000509494	0.00243226	0.000951455		WSN-HA	876	C	0.000377669	0.000262261	0.000208134	0.000260546	0.000364631	0.000381661	0.000692042	0.000319932
A2093-HA	877	G	0.0010745	0.000815818	0.00116983	0.00104632	0.00100462	0.000709108	0.000930665	0.000743121	0.00123047	0.000691403	0.00128931	0.000842879	0.0012659	0.000926956	0.000906467		0.000910571	0.000725163	0.000842265	0.00106145	0.000819859	0.000702754	0.000715103	0.000758709		WSN-HA	877	A	0.00127582	0.000450569	0.000876827	0.000937744	0.0010385	0.000882823	0.00101618	0.000781611
A2093-HA	878	A	0.000406213	0.000452694	0.000357426	0.000343864	0.000551572	0.000395718	0.000466539	0.000363482	0.000462558	0.000416918	0.000556182	0.000195181	0.000544105	0.000310347	0.000315206		0.000249059	0.00045529	0.000422878	0.000272022	0.000365505	0.000431542	0.000238732	0.000296736		WSN-HA	878	C	0.000379415	0.000112769	0.000167448	0.000391338	0.000260423	0.000358792	0.000446555	0.000535103
A2093-HA	879	A	0.000238931	0.000387647	0.000406122	0.000278379	0.000501612	0.00031585	0.000155296	0.000383142	0.000476864	0.00046199	0.000338654	0.000433182	0.00048995	0.000536669	0.000500946		0.000359434	0.000567086	0.000253582	0.000520244	0.000296878	0.000430916	0.000645238	0.000422949		WSN-HA	879	G	0.000515907	0.00060051	0.00058382	0.00114515	0.000931798	0.000951158	0.000892567	0.00106379
A2093-HA	880	A	0.000406349	0.000301205	0.000228926	0.000299619	0.000263454	0.00033561	0.00033643	0.000382671	0.00049505	0.000253995	0.000322873	0.000411211	0.000283805	0.000371425	0.000426376		0.00033301	0.000363042	0.000613666	0.000475038	0.000365865	0.000274429	0.000527325	0.000274836		WSN-HA	880	A	0.00103774	0.00101875	0.00130548	0.000628832	0.000781047	0.000814547	0.000570427	0.00067799
A2093-HA	881	A	0.000312778	0.000259235	0.000332796	0.000451603	0.000434961	0.000317177	0.000260491	0.000363754	0.000430004	0.00039434	0.000511065	0.000391134	0.000494206	0.000435143	0.000279971		0.00239896	0.000456475	0.00318314	0.000387059	0.00218859	0.000295805	0.00261052	0.000383085		WSN-HA	881	A	0.00135979	0.00121678	0.00143946	0.00174497	0.000840844	0.00140188	0.00118901	0.00129576
A2093-HA	882	A	0.00131793	0.00389901	0.00130272	0.00411823	0.00108335	0.00480655	0.00137577	0.00542908	0.00234979	0.00416628	0.00245571	0.00385599	0.00301111	0.00438578	0.00263857		0.00417238	0.00369374	0.00407302	0.00461133	0.00387382	0.00283375	0.00275509	0.00324256		WSN-HA	882	G	0.000342501	0.00074366	0.000166085	0.000386071	0.000693001	0.000495926	0.000407947	0.000668943
A2093-HA	883	G	0.000891437	0.000345879	0.000845547	0.000215031	0.00099156	0.000218077	0.00109498	0.000101225	0.000671881	0.000185943	0.000604014	0.000217259	0.000821746	0.000269866	0.00076484		0.000503229	0.000959496	0.000618495	0.000523429	0.000598733	0.000651003	0.000651262	0.000934977		WSN-HA	883	T	0.000415556	0.000560685	0.000461642	0.000673436	0.00061792	0.000450653	0.000164772	0.00070819
A2093-HA	884	G	0.000311698	0.000193932	0.000434927	0.000343127	0.000336377	0.000237276	0.000312102	0.000262086	0.000635826	0.000162026	0.000618774	0.000216577	0.000558804	0.000330948	0.000502513		0.00199916	0.000455789	0.00208248	0.000430215	0.00188223	0.000314126	0.00243303	0.000402517		WSN-HA	884	G	0.00100433	0.00135115	0.000630941	0.00114425	0.000724244	0.00100169	0.000620604	0.00124246
A2093-HA	885	T	0.000333317	4.31062e-05	0.000432042	0.000214841	0.000382144	0.000177932	0.000335432	0.000161433	0.000460979	0.000115757	0.000338623	0.000108316	0.000452243	0.000351858	0.000407483		0.000193831	0.000407498	0.000485601	0.000225383	0.000251056	0.000292774	0.000406329	0.00042155		WSN-HA	885	T	0.00132594	0.00151114	0.000929407	0.00167395	0.00119456	0.00179934	0.00698103	0.00146759
A2093-HA	886	G	0.000509536	8.69055e-05	0.000439401	0.000173762	0.00053367	0.000159344	0.000420455	0.000162542	0.000397168	0.000140171	0.000529719	0.000152386	0.000457977	0.000104651	0.00056101		0.000681296	0.000576528	0.000322248	0.000229179	0.000419199	0.000854735	0.000416565	0.000684829		WSN-HA	886	C	0.00044752	0.000224173	0.000542707	0.000311696	0.000257639	0.000523398	0.000324715	0.000284465
A2093-HA	887	G	0.000867763	0.000391551	0.00107925	0.000587813	0.000798451	0.000598217	0.000915009	0.000508968	0.00073967	0.000702083	0.000776398	0.000239782	0.000805592	0.000817593	0.000577152		0.0011547	0.000458264	0.00167264	0.00141549	0.000836334	0.000534876	0.000731154	0.000469203		WSN-HA	887	A	0.00102694	0.000410402	0.000705863	0.000748909	0.000512072	0.000663727	0.000730253	0.000635975
A2093-HA	888	C	0.000611815	0.000110028	0.000233275	4.40412e-05	0.000367548	8.04942e-05	0.000396427	0.00024667	0.000433998	9.45627e-05	0.000707458	0.000110006	0.000655437	0.000105892	0.000358497		0.00090793	0.000579791	0.000947194	0.000486021	0.00121473	0.000946074	0.00100722	0.000410562		WSN-HA	888	A	0.00058289	0.000712598	0.000748285	0.000831363	0.000615306	0.000570207	0.00036645	0.000496489
A2093-HA	889	T	0.000147153	0.000176006	0.000260872	0.000110021	0.000171897	0.000221703	0.000212055	0.000123221	0.000192854	9.46096e-05	0.000332263	0.000220032	0.000225243	0.000190747	0.000266535		0.000171086	0.000279564	0.000323492	0.000255933	9.37361e-05	0.000181888	0.000147681	0.000281886		WSN-HA	889	A	0.00119834	0.000525053	0.000747415	0.000803775	0.000846219	0.00116378	0.000892169	0.000745342
A2093-HA	890	T	0.000597193	0.000749625	0.000519151	0.000687623	0.000259774	0.000351556	0.000581937	0.000342774	0.000563195	0.000625426	0.000427379	0.000238892	0.000595455	0.000275723	0.000186298		0.000393056	0.000637721	0.000493194	0.000687249	0.000301175	0.000623083	0.000327172	0.000477487		WSN-HA	890	C	0.000343584	0.000187364	0.000291898	0.000208393	0.000205102	0.000262473	0.000162953	0.000142293
A2093-HA	891	A	0.000414299	0.000749064	0.000285927	0.000638005	0.000708398	0.000658126	0.000287489	0.000684726	0.000745018	0.000852127	0.000618711	0.00071483	0.00105032	0.000734349	0.000553735		0.00549119	0.000686632	0.00701878	0.000419771	0.0047136	0.000664957	0.00658372	0.000520661		WSN-HA	891	A	0.000893993	0.000602206	0.00108437	0.000836776	0.000487943	0.000766045	0.000736799	0.000392297
A2093-HA	892	A	0.000959463	0.000588613	0.00081042	0.000687724	0.000651806	0.000965802	0.00128086	0.000642096	0.00169827	0.000569282	0.000924367	0.000476917	0.00109609	0.000504935	0.000931923		0.00273635	0.00107158	0.00308976	0.00090464	0.00260892	0.000817583	0.00289263	0.000767276		WSN-HA	892	C	0.00072861	0.000643988	0.00096887	0.000656271	0.000671852	0.0006027	0.000365438	0.000612061
A2093-HA	893	A	0.000655308	0.00101604	0.000747943	0.00093247	0.00110118	0.000790306	0.00063698	0.000813112	0.00145009	0.00107967	0.000918786	0.00100086	0.0015175	0.000825385	0.00129744		0.00473802	0.000853515	0.00313786	0.000632378	0.00323675	0.00124087	0.0035769	0.000763213		WSN-HA	893	C	0.00179268	0.000879239	0.00174736	0.000927103	0.000963266	0.000754331	0.00147644	0.000871966
A2093-HA	894	C	0.000415282	5.34245e-05	0.000342936	0.000195858	0.000516929	0.00013132	0.000921925	0.000170809	0.00074707	0.000283302	0.000621463	4.76e-05	0.000657484	0.00032066	0.000648358		0.000526039	0.000475637	0.00232351	0.00300079	0.000353232	0.000524359	0.000766493	0.000284792		WSN-HA	894	C	0.00235708	0.000418936	0.00243715	0.000661551	0.000752133	0.000632157	0.00298433	0.000904126
A2093-HA	895	A	0.000413589	0.00117415	0.000627961	0.000538371	0.000321461	0.000787987	0.000229727	0.000896631	0.00102387	0.000963828	0.000617505	0.000666127	0.000719754	0.000732332	0.000645072		0.0015674	0.00163563	0.000689044	0.000471797	0.000400621	0.000569801	0.000652919	0.000662565		WSN-HA	895	C	0.00038213	0.000565504	0.000674366	0.000417929	0.000460393	0.000407342	0.000203467	0.000214654
A2093-HA	896	C	0.000594566	0.000160488	0.000458164	0.000195915	0.000516929	0.000175147	0.000462481	0.000299094	0.000560198	0.000227079	0.000555283	0.000190621	0.000394179	0.000275128	0.000370851		0.000528297	0.000580567	0.000396452	0.000737852	0.000709076	0.000381225	0.000439996	0.000379705		WSN-HA	896	A	0.00058291	0.000597349	0.000374018	0.000337058	0.000405494	0.000570654	0.000529294	0.00042523
A2093-HA	897	A	0.000953516	0.000801753	0.000980732	0.00068567	0.000713498	0.000831838	0.000577734	0.000811411	0.00075068	0.000454184	0.00104733	0.000857265	0.000892179	0.000549727	0.000556174		0.000923848	0.000371826	0.000246975	0.000790597	0.000653463	0.000810914	0.000710654	0.000664231		WSN-HA	897	G	0.000828243	0.00082713	0.000502892	0.00153658	0.00119572	0.0011431	0.000937627	0.00138563
A2093-HA	898	A	0.000711491	0.000640923	0.000746311	0.000930096	0.000968179	0.000394097	0.000575705	0.000554868	0.000700117	0.000566797	0.000814837	0.000618694	0.000920326	0.000412107	0.000876667		0.000522432	0.000793399	0.000441805	0.000682737	0.000349913	0.000808407	0.000596788	0.000805306		WSN-HA	898	G	0.000588887	0.000937629	0.000502955	0.000781209	0.000711111	0.0011911	0.000821794	0.000532595
A2093-HA	899	C	0.000295858	0.000106838	0.000228089	4.89572e-05	0.000128584	8.75159e-05	0.000517063	0.00029903	0.000325521	5.67247e-05	0.000651827	0.000190649	0.000589893	0.000320733	0.000184383		0.000457905	0.000896672	0.000394186	0.000524824	0.000251408	0.000713368	0.000600044	0.000236485		WSN-HA	899	G	0.000908551	0.00128846	0.00123001	0.00120776	0.000897114	0.000889872	0.000833125	0.00111115
A2093-HA	900	A	0.000892751	0.000480692	0.0012643	0.000440399	0.0010391	0.000350155	0.000693401	0.000725751	0.00103219	0.000453746	0.000720697	0.000332985	0.00125239	0.000366317	0.000926269		0.000131303	0.000690791	0.000494047	0.00152937	0.000502689	0.000955703	0.000218079	0.000856327		WSN-HA	900	A	0.000936232	0.001257	0.000881501	0.00140379	0.000956394	0.00123328	0.00150113	0.000975257
A2093-HA	901	T	5.91261e-05	0.000160077	0.000171106	4.89237e-05	0.000450741	0.000218742	0.000345503	0.000213411	0.000464706	0.00028327	0.000456621	0.000333159	0.000523937	0.000274486	0.000322655		0.00026096	0.000368693	0.00034393	0.000366569	0.000450158	0.000142599	0.000163017	0.000236496		WSN-HA	901	G	0.00114061	0.00104689	0.000795545	0.00080236	0.000937753	0.00106736	0.00110389	0.000884392
A2093-HA	902	T	0.000772201	0.000320513	0.000458321	0.000244882	0.000452518	0.000306574	0.000576801	0.000469885	0.000749274	0.000397547	0.000523612	0.000381406	0.000526749	0.000870202	0.000416879		0.000523115	0.000477099	0.000295654	0.000316039	0.000551683	0.000716161	0.000272613	0.000332573		WSN-HA	902	C	0.000346069	0.000300729	0.000714016	0.000364707	0.000305709	0.000382281	0.000449695	0.000320467
A2093-HA	903	G	0.000856898	0.000698587	0.00112553	0.000739062	0.000669523	0.00057241	0.00118758	0.00068702	0.00111208	0.000741882	0.000708526	0.000718184	0.00119185	0.000645399	0.00085751		0.00120571	0.00126117	0.000806127	0.000761532	0.00102213	0.000786009	0.00127877	0.00107564		WSN-HA	903	T	0.000515163	0.000409363	0.000207952	0.00051553	0.000630628	0.000543774	0.000364668	0.000740584
A2093-HA	904	C	0.000537217	0.000695485	0.000345423	0.000687117	0.000844979	0.000614251	0.000639461	0.000342261	0.000563433	0.000624894	0.000659044	0.000858205	0.0008605	0.000780354	0.000791618		0.000790306	0.000745434	0.0016886	0.001166	0.00151737	0.00119979	0.00121012	0.000621534		WSN-HA	904	A	0.000409654	0.000297033	0.000496606	0.000591305	0.000300466	0.000400292	0.000323272	0.000527482
A2093-HA	905	C	0.000896593	0.000480821	0.000920969	0.000293772	0.000779373	0.000262962	0.000582581	0.000256191	0.000845428	0.000283801	0.000920598	0.000285837	0.000825682	0.000137501	0.00116507		0.00072188	0.000639046	0.000247133	0.000742312	0.000554268	0.000766981	0.00038266	0.000573312		WSN-HA	905	T	0.000618026	0.000638762	0.000374672	0.000729946	0.00121454	0.00100279	0.000780448	0.000783671
A2093-HA	906	A	0.00101998	0.000964062	0.000754542	0.00063763	0.00104822	0.00048288	0.0010503	0.000855615	0.00137174	0.00102418	0.000759076	0.000572001	0.00113175	0.000504402	0.000840493		0.000719472	0.000803514	0.000640363	0.00106151	0.000652512	0.000817661	0.000435469	0.000767497		WSN-HA	906	A	0.000342325	0.000482751	0.00041511	0.000487442	0.000544029	0.000164749	0.00028378	0.000385992
A2093-HA	907	T	0.000413126	0.000213311	0.000227894	9.7766e-05	0.000513743	0.000131107	0.000114797	0.000469163	0.000324705	0.000169933	0.0004549	0.000570722	0.000163463	0.000502742	0.000321898		0.000390345	0.000262509	0.000245314	0.000261315	9.997e-05	0.000284509	0.000271179	0.00033008		WSN-HA	907	A	0.00107337	0.000560182	0.000923982	0.000595608	0.000644282	0.00070917	0.000650486	0.000705542
A2093-HA	908	T	0.000355787	0.000587387	0.000744346	0.00083268	0.000387472	0.00030652	0.000520412	0.000469684	0.000792836	0.000680349	0.000425434	0.000475964	0.000525745	0.000640908	0.000693417		0.000521173	0.000158512	0.00034393	0.000630716	0.000450563	0.000428429	0.000325786	0.000663696		WSN-HA	908	A	0.00112898	0.000779539	0.000954991	0.000693695	0.000760083	0.000634816	0.00101006	0.000770632
A2093-HA	909	C	0.00101275	0.000213732	0.000459453	0.000195877	0.000648214	4.37905e-05	0.000463231	0.000170918	0.000703004	0.000283656	0.000919269	0.000142878	0.000627373	0.000183201	0.000604145		0.00065591	0.00153871	9.90737e-05	0.000950972	0.000553431	0.000574273	0.000109433	0.000665937		WSN-HA	909	C	0.000692089	0.00026452	0.000294489	0.000394073	0.000545189	0.00033545	0.000654531	0.000320604
A2093-HA	910	C	0.000962059	0.000107049	0.000579374	0.000392465	0.00104507	0.000263481	0.000761302	0.000299953	0.000899281	0.000398157	0.000960488	0.000381406	0.00103423	0.000367276	0.00117272		0.000329229	0.00101942	0.00069355	0.00111489	0.000252538	0.00120849	0.000494153	0.00110566		WSN-HA	910	A	0.000839807	0.000924036	0.000679434	0.0010692	0.000776475	0.00122112	0.000899464	0.000905896
A2093-HA	911	A	0.000356273	0.000481541	0.00034382	0.000538714	0.000517331	0.000350631	0.000521195	0.000427972	0.000607619	0.000568311	0.000360089	0.000523884	0.000758	0.000732836	0.000231846		0.0159376	0.000477656	0.0146268	0.000632311	0.0144928	0.000334496	0.013536	0.000522168		WSN-HA	911	G	0.00221776	0.00172776	0.00151311	0.00216106	0.00117589	0.00231211	0.00143354	0.00162965
A2093-HA	912	A	0.00077561	0.000751113	0.000403551	0.000147218	0.000455048	0.000307328	0.000696258	0.000299966	0.00108037	0.000227829	0.000559008	0.000620525	0.000264769	0.00027571	0.00037237		0.00106059	0.000799915	0.00139741	0.000794071	0.0013196	0.000576092	0.0013256	0.000573449		WSN-HA	912	C	0.000277681	0.000113757	0.000253239	0.000316106	0.00029623	0.000384865	0.000728155	0.000750751
A2093-HA	913	A	0.00126529	0.000482781	0.000873566	0.000294724	0.000983091	0.000527056	0.000819001	0.000514469	0.00142369	0.000740403	0.000928043	0.00114591	0.00113496	0.000781286	0.00112507		0.000801871	0.00107689	0.00050221	0.00127986	0.000561053	0.00101567	0.000889432	0.00120262		WSN-HA	913	A	0.00164135	0.00108355	0.00131523	0.00144916	0.00167905	0.00157059	0.00168495	0.00137791
A2093-HA	914	A	0.000536641	0.000964269	0.000865401	0.00103047	0.000195008	0.00109673	0.000754761	0.000727646	0.000844595	0.000853825	0.000656901	0.000763504	0.00102517	0.00041328	0.000975428		0.00072117	0.00106878	0.000787867	0.00116421	0.00120452	0.00143809	0.00147123	0.000525586		WSN-HA	914	A	0.00116414	0.0011953	0.00119817	0.00174417	0.00106594	0.00115343	0.00170245	0.00152031
A2093-HA	915	C	0.000478011	0.000160479	0.000287538	0.00019604	0.000584302	0.000263193	0.00063757	0.000299606	0.000703961	0.000624645	0.000953696	0.000286492	0.000628536	0.000137621	0.000697707		6.57246e-05	0.000585574	0.000247353	0.000476014	0.000302008	0.000527705	0.000328389	0.000525938		WSN-HA	915	T	0.00211644	0.00171547	0.00235407	0.00259712	0.00209346	0.00227655	0.00114801	0.00252294
A2093-HA	916	A	0.00101493	0.000696752	0.000749798	0.00044213	0.000910391	0.000483177	0.000929206	0.000557509	0.00117492	0.000512004	0.000689814	0.000812154	0.00115794	0.000643412	0.00111633		0.000927767	0.000748583	0.000943912	0.0014316	0.000404613	0.000479823	0.00567368	0.0064026		WSN-HA	916	C	0.00020632	0.000263415	0.000334714	0.000234883	0.000361498	0.000286848	0	0.00017681
A2093-HA	917	T	0.000300607	0.000267695	0.000869918	0.000392657	0.000326712	0.000219289	0.000233277	0.000299837	0.00037809	0.000284495	0.000596046	0.000334033	0.000668226	0.000551141	0.000467836		0.000329142	0.000480795	0.00069541	0.000426394	0.000252385	0.000337252	0.000274439	0.000288129		WSN-HA	917	T	0.0038382	0.00460387	0.00530242	0.00547724	0.00389065	0.00556983	0.0111146	0.00458698
A2093-HA	918	A	0.00060042	0.00048247	0.000812631	0.000687724	0.000983607	0.000527194	0.000581395	0.000514095	0.00132482	0.000626317	0.000792655	0.0002388	0.00090057	0.000275571	0.000889471		0.000523903	0.000588456	0.000592125	0.00149301	0.00040199	0.00048209	0.000272554	0.000719873		WSN-HA	918	C	0.00179565	0.000648731	0.00167447	0.000852583	0.000731012	0.000682311	0.00123168	0.000713623
A2093-HA	919	A	0.00114582	0.00048291	0.00157738	0.000590058	0.00151356	0.000571002	0.00188047	0.000643583	0.00152243	0.000798358	0.00150045	0.000621296	0.00157856	0.000919413	0.00164636		0.00119071	0.00189077	0.000398684	0.00160858	0.000506842	0.00179629	0.000991408	0.00154799		WSN-HA	919	C	0.00211238	0.000605808	0.00205735	0.00097664	0.000726181	0.000867909	0.00154077	0.000461959
A2093-HA	920	G	0.000359928	0.000267953	0.000115982	0.000392792	0.000130634	0.000394737	0.000175398	0.000171299	0.000283353	0.000398202	0.000363312	0.000334081	0.000533191	0.000412996	0.000326752		0.000329381	0.000430455	0.000446517	0.000106786	0.00025222	0	0.000328138	0.000239958		WSN-HA	920	C	0.000277239	0.00011263	0.000336545	0.000260498	0.00026268	0.000261992	0.000785513	0.000352162
A2093-HA	921	T	0.00109649	0.000213892	0.00111352	0.00034302	0.000923361	0.000526039	0.00129832	0.000299248	0.00109979	0.000397705	0.000835673	0.000524359	0.000976957	0.000320836	0.000945716		0.000263887	0.00113373	0.000398287	0.000914273	0.000253395	0.000780183	0.000607232	0.000583175		WSN-HA	921	T	0.000525836	0.00145466	0.000467926	0.00198913	0.00159795	0.00179642	0.000415162	0.00182586
A2093-HA	922	A	0.000475229	0.000267265	0.000402878	0.00102931	0.000713822	0.000657059	0.000694686	0.000470246	0.000561456	0.000624645	0.000523594	0.000238265	0.000594275	0.000824327	0.000417633		0.000260977	0.000531802	0.000343491	0.000949517	0.000350245	0.000430293	0.000704798	0.00133257		WSN-HA	922	T	0.00080078	0.00140743	0.000846919	0.00155406	0.00187662	0.00166667	0.0088212	0.002175
A2093-HA	923	A	0.000240587	0.00091285	0.000696905	0.000984155	0.00071999	0.000571705	0.00058548	0.000815276	0.00123392	0.000798176	0.000796707	0.000286697	0.00106798	0.000506119	0.000515367		0.000727898	0.0010231	0.000397496	0.000638332	0.000505894	0.000773507	0.000495295	0.00101219		WSN-HA	923	T	0.0010909	0.00194501	0.0013691	0.00206153	0.00153617	0.00152395	0.00556712	0.00142557
A2093-HA	924	G	0.000298347	0.000267437	0.000230189	0.00029406	0.00025996	0.000262686	0.000174014	0.00038473	0.000140548	0.000227028	0.00019676	0.000238254	0.000594963	0.000458421	0.00018571		0.000457546	0.000426212	0.000295334	0.000475486	0.000451558	0.000143864	0.00043509	0.000429533		WSN-HA	924	C	0.000935745	0.000604002	0.00113675	0.000551253	0.000474777	0.000456819	0.00036489	0.000318798
A2093-HA	925	T	0.00102949	0.000374172	0.0010522	0.000244906	0.00085769	0.000262732	0.000411862	0.000555936	0.00085923	0.000511393	0.00146926	0.0010966	0.000772849	0.000458568	0.000472992		0.00179796	0.000865286	0.00125647	0.000857495	0.00148398	0.000632942	0.00150259	0.000533773		WSN-HA	925	C	0.000205818	0.000448464	0.000624168	0.000415164	0.00025844	0.000828716	0.000483345	0.000315402
A2093-HA	926	A	0.00108271	0.0010186	0.000811171	0.000884651	0.00111242	0.000570651	0.000934197	0.000642398	0.000805115	0.000512237	0.00102574	0.00081227	0.00103158	0.000918864	0.000701951		0.00046229	0.00128562	0.00024825	0.000956938	0.000303505	0.000819277	0.00115518	0.00134609		WSN-HA	926	A	0.000757967	0.000646683	0.000669568	0.000948867	0.000760348	0.00110683	0.00130842	0.00110545
A2093-HA	927	T	0.000550089	0.000375617	0.000352506	0.000344048	0.000663306	0.000439367	0.000768049	0.000471658	0.000720703	0.000341783	0.000705811	0.000191323	0.000845594	0.000597509	0.000951294		0.000328235	0.000868527	0.000296282	0.000432877	0.000352592	0.000391715	0.000437804	0.000926875		WSN-HA	927	G	0.000378514	0.000827659	0.000334197	0.000494123	0.000612615	0.000975424	0.000565702	0.000562746
A2093-HA	928	G	0.000539924	0.000481747	0.000231468	0.00044213	0.000521275	0.000438616	0.000698893	0.000470951	0.000377465	0.000341491	0.000264515	0.000524809	0.000797289	0.00041328	0.000279694		0.00046162	0.000374953	0.000346706	0.000530673	0.000655341	0.000625511	0.000328929	0.000430746		WSN-HA	928	A	0.000652249	0.00060216	0.00050025	0.00104123	0.000517879	0.000620066	0.000651678	0.000493305
A2093-HA	929	C	0.00163152	0.000428839	0.00250758	0.000540727	0.00270163	0.000527171	0.00164522	0.00025729	0.00148035	0.000455451	0.00203503	0.00066928	0.0014777	0.000413546	0.00188742		0.000861612	0.001562	0.00164065	0.00203917	0.00142089	0.00131361	0.00126967	0.00179081		WSN-HA	929	A	0.000930906	0.000836597	0.000837907	0.00110582	0.000856246	0.00110763	0.00128364	0.000784957
A2093-HA	930	A	0.00151625	0.0010766	0.0014022	0.000246378	0.00145695	0.000968608	0.00135862	0.000516662	0.00238515	0.000857192	0.00224073	0.000862689	0.0019551	0.000692169	0.00141703		0.00133369	0.00216967	0.000903524	0.00241988	0.000816577	0.00126798	0.000501086	0.00189578		WSN-HA	930	T	0.000690799	0.000643403	0.000420769	0.000970645	0.00109106	0.00115407	0.000821187	0.000852424
A2093-HA	931	T	0.000970992	0.000375516	0.000700485	0.000344183	0.000198939	0.000175747	0.000413589	0.00034379	0.000861698	0.0003419	0.000637263	0.000239006	0.000909458	0.00050519	0.000946477		0.000861326	0.000325062	0.00039974	0.000377074	0.000405638	0.000440141	0.000552914	0.000779082		WSN-HA	931	A	0.000516191	0.000340651	0.00050226	0.000732467	0.000706614	0.000622471	0.000605816	0.000601855
A2093-HA	932	T	0.000362823	0.000214385	0.000815138	9.82463e-05	0.000525245	0.00039472	0.000470865	0.000257257	0.000618959	0.000284576	0.000332901	0.000334608	0.000635579	0.000458863	0.000704325		0.000526593	0.000269005	0.000496204	0.000214351	0.00030277	0.000437403	0.000439078	0.000483092		WSN-HA	932	T	0.000694879	0.000831664	0.000549636	0.000995546	0.000850782	0.000435085	0.000324768	0.000639114
A2093-HA	933	T	0.000419463	0.000267094	0.00023096	0.000391811	0.000390422	0.000262755	0.000640354	0.000213959	0.000330002	0.000454468	0.000461528	0.000333667	0.000397799	0.000412428	0.000326356		0.000262106	0.000481438	0.000689723	0.00106095	0.000200965	0.000675024	0.000327493	0.000384025		WSN-HA	933	A	0.000528938	0.000497685	0.000459681	0.000462261	0.000671321	0.000390574	0.000804797	0.00079814
A2093-HA	934	G	0.000181006	0.000642055	0.000407142	0.000636849	0.000328429	0.000482202	0.000352464	0.000299171	0.000284927	0.000113598	0.000464777	0.00100124	0.000668472	0.000595784	0.000282087		0.000527879	0.000646273	0.000497512	0.000534845	0.000405351	0.000484191	0.000770628	0.000144446		WSN-HA	934	C	0.000151753	0.000124188	0.00028975	0.00018642	0.000221141	0.00025912	0.000406918	0.000481182
A2093-HA	935	G	0.00036335	0.000536452	0.000410172	0.000491328	0.000131909	0.000483092	0.000353941	0.000257136	0.000430025	0.000284884	0.000333233	0.000429943	0.00077402	0.000506003	0.000470455		0.000530363	0.000434051	0.000697767	0.00037598	0.00035551	0.000389731	0.000771052	0.000241616		WSN-HA	935	A	0.000762596	0.000880337	0.000971676	0.000898043	0.000536823	0.000932945	0.000830858	0.000779029
A2093-HA	936	A	0.00102459	0.000591589	0.00110574	0.000689723	0.00131423	0.000880786	0.00105714	0.000772897	0.0014757	0.000628643	0.00149308	0.000622456	0.00144049	0.000275989	0.0017366		0.000264936	0.001726	0.000846403	0.000961847	0.000405433	0.0010661	0.000495567	0.00115696		WSN-HA	936	C	0.000457007	0.000228747	0.000290881	0.000230279	0.000191782	0.000245509	0.00146888	0.000333855
A2093-HA	937	A	0.00167735	0.000589812	0.0011548	0.000982367	0.00117501	0.000834908	0.00134291	0.000471476	0.00141463	0.000682905	0.00141961	0.00100296	0.0012296	0.000642674	0.0014901		0.0151435	0.0168189	0.0461127	0.0408682	0.000810496	0.00140022	0.00518306	0.00677461		WSN-HA	937	C	0.000457798	0.000334364	0.000655515	0.000275155	0.000314654	0.000729863	0.000582972	0.000189095
A2093-HA	938	A	0.000784172	0.000698287	0.00110697	0.000640205	0.000723161	0.000616333	0.00105839	0.000472042	0.00171151	0.000970929	0.00119589	0.000670627	0.0013332	0.000783158	0.00103228		0.0148975	0.00419626	0.315291	0.308292	0.0096402	0.00160116	0.0113839	0.00125223		WSN-HA	938	C	0.00121792	0.0012512	0.00109141	0.001649	0.000596122	0.00132448	0.00109229	0.00100484
A2093-HA	939	C	0.0112805	0.000267537	0.0124163	0.000392176	0.0112718	4.38597e-05	0.0115661	0.00034207	0.0102564	0.000170435	0.0123831	0.000190712	0.0119245	0.000366905	0.0130487		0.0594666	0.0708514	0.00461974	0.0175747	0.000555724	0.0124071	0.000712056	0.0136475		WSN-HA	939	A	0.000388842	0.000603877	0.000630609	0.000607358	0.000503515	0.000537877	0.00215501	0.000544731
A2093-HA	940	T	0.000359842	0.000373872	0.000636943	0.00044055	0.000260841	0.000175001	0.000466038	0.000298546	0.000519554	0.000113302	0.000593785	0.000428204	0.000564578	0.000365798	0.000607136		0.000459227	0.000533903	0.000444181	0.000852606	0.00035245	0.000338622	0.000546807	0.000288032		WSN-HA	940	G	0.000522052	0.000701277	0.000337553	0.000528677	0.000469859	0.000648284	0.000755116	0.000477436
A2093-HA	941	G	0.000904323	0.00107544	0.000581937	0.00118186	0.00163602	0.00052789	0.000938802	0.00141552	0.000997672	0.00102687	0.00105992	0.000717944	0.001238	0.00165632	0.000984713		0.000792812	0.000376729	0.00104125	0.000429231	0.00065703	0.000727132	0.00104292	0.000433944		WSN-HA	941	T	0.00042234	0.000579063	0.000242348	0.000400842	0.000370181	0.000490182	0.000505817	0.000561424
A2093-HA	942	C	0.000909366	0.000107429	0.000995374	0.000344505	0.00125189	0.000308085	0.000883236	0.000128739	0.00175989	0.000455529	0.000865916	0.000382574	0.00134246	0.000505677	0.00113416		0.000993509	0.00156587	0.000846024	0.00139807	0.00106734	0.000636226	0.000936226	0.00116138		WSN-HA	942	C	0.00042274	0.00045683	0.000460361	0.00066188	0.000462665	0.000507055	0.000380064	0.00060601
A2093-HA	943	T	0.00265705	0.000487118	0.00244305	0.000544097	0.00303763	0.000576062	0.00234019	0.000517866	0.00259494	0.000630589	0.00296332	0.000384948	0.00266573	0.000972222	0.00221883		0.00181806	0.00254367	0.00232746	0.00330996	0.00200597	0.00219142	0.00296669	0.00288316		WSN-HA	943	A	0.000353643	0.00051623	0.00036217	0.000271254	0.000499795	0.000430737	0.000275593	0.000622975
A2093-HA	944	C	0.00126682	0.000214466	0.000349447	0.000245688	0.00052459	0.000395587	0.000703771	0.000642839	0.00127932	0.000512704	0.000664209	0.000430396	0.00117214	0.000597399	0.00140799		0.000531032	0.000699602	0.000697976	0.000748703	0.000660737	0.000824562	0.000772371	0.00101298		WSN-HA	944	C	0.000270225	0.000580443	0.000193695	0.000315693	0.00040081	0.000462201	0.00141622	0.000270867
A2093-HA	945	G	0.000120034	0.000214144	0.000289352	0.000490677	0.000130429	0.000394737	0.00029124	0.000513523	0.000330282	0.000397795	0.000296697	0.000238652	0.00039879	0.000596303	0.000512749		0.000524728	0.000535275	0.000690744	0.000265675	0.000402131	0.000241092	0.000217936	0.000239418		WSN-HA	945	A	0.000371421	0.000372941	0.000580889	0.000286328	0.000430077	0.000403906	0.000403104	0.000646439
A2093-HA	946	A	0.000360664	0.000430663	0.000522618	0.000443721	0.000917792	0.000308275	0.0006432	0.000602254	0.000901414	0.000456595	0.000829793	0.000383307	0.000634454	0.00064528	0.000986193		0.00113386	0.000753985	0.000500877	0.000907877	0.000305966	0.000921212	0.000498974	0.000385672		WSN-HA	946	A	0.000353917	0.000165508	0.000144798	0.000557597	0.000551146	0.000504148	0.000551613	0.00058269
A2093-HA	947	A	0.000900793	0.000483819	0.00092598	0.000933523	0.00124078	0.000790931	0.000642186	0.000901558	0.00146628	0.000912721	0.00122464	0.000909439	0.00149467	0.00124064	0.00107567		0.00646353	0.00557043	0.00663925	0.007031	0.000758073	0.000917343	0.000877241	0.000719908		WSN-HA	947	T	0.000286697	0.000456176	0.000169307	0.000330005	0.000361747	0.000303538	0.00424256	0.000291879
A2093-HA	948	A	0.000782567	0.000750791	0.000696986	0.00078655	0.000979816	0.0010109	0.000819336	0.000514734	0.0013763	0.000798494	0.00119431	0.000956206	0.000932991	0.000919456	0.00178153		0.000395804	0.00145177	9.91326e-05	0.000744641	0.00065723	0.00101833	0.000768133	0.00130202		WSN-HA	948	A	0.000286089	0.000373258	0.000217066	0.000414724	0.000641939	0.000634728	0.000450823	0.000583674
A2093-HA	949	T	0.000356973	0.000480128	0.000229161	0.0004884	0.000387472	0.000174741	0.000231495	0.000213129	0.000186907	0.000113193	0.00026184	9.51e-05	0.0001977	0.000228352	0.000602131		0.000196528	0.000212145	0.000147601	0.000263671	0.000150731	0.0002392	0.000163791	0.00033289		WSN-HA	949	G	0.00045585	0.000765792	0.000363355	0.000529949	0.000480529	0.000534265	0.000326641	0.000353931
A2093-HA	950	A	0.000956766	0.000748623	0.000691922	0.000538635	0.00110282	0.000656656	0.000522163	0.000555318	0.000798685	0.000511247	0.000821666	0.000810914	0.00112579	0.000595184	0.00121043		0.000783904	0.000588424	0.000393178	0.000952079	0.000501354	0.000817583	0.000434806	0.000668737		WSN-HA	950	G	0.000762983	0.00110238	0.000706352	0.000951502	0.000513419	0.000711155	0.00119008	0.000731361
A2093-HA	951	C	0.000655933	5.34988e-05	0.0004594	0.000392022	0.000778513	0.000131504	0.000521739	0.000513259	0.000609842	0.000227144	0.000426202	0.000143048	0.000924978	0.00018336	0.000371747		0.000196812	0.000691784	0.000295727	0.000634686	0.000251357	0.000863889	0.000327457	0.000619225		WSN-HA	951	A	0.00127723	0.000946611	0.00173586	0.00167612	0.00128801	0.00115737	0.00147376	0.0013125
A2093-HA	952	A	0.00090231	0.000696491	0.000869464	0.000539507	0.00117855	0.000789128	0.000878015	0.000728301	0.00142362	0.000568473	0.000993608	0.000668162	0.00143544	0.000688263	0.00136086		0.00118906	0.00112855	0.000595918	0.00160582	0.000759032	0.00130852	0.000714718	0.00101093		WSN-HA	952	G	0.0012805	0.00159778	0.000773115	0.00109302	0.000997732	0.000855432	0.000783164	0.000668338
A2093-HA	953	T	0.000423293	0.000535303	0.000466418	0.000342868	0.000525555	8.76501e-05	0.00064763	0.000470166	0.000428245	0.000511131	0.000632258	0.000333922	0.000502126	0.000366619	0.000188484		0.000264901	0.000755246	0.000298686	0.000806322	0.000406669	0.000438768	0.000331162	0.000434091		WSN-HA	953	A	0.000303434	0.000623921	9.66697e-05	0.000517019	0.000471499	0.000447692	0.000325163	0.000544092
A2093-HA	954	T	0.000667638	0.000321406	0.000819336	0.000539586	0.000792131	0.000482498	0.000414128	0.000599187	0.0009568	0.000284398	0.00080518	0.000429902	0.000841524	0.000275078	0.000852232		0.000931037	0.000811557	0.000698812	0.00113104	0.000763981	0.000488806	0.000722343	0.000437445		WSN-HA	954	G	0.000522378	0.000309962	0.000217381	0.000486541	0.00119315	0.00103787	0.000777527	0.000767874
A2093-HA	955	G	0.000300048	0.00048185	0.00051966	0.000489404	0.000390701	0.000219058	0.00035014	0.000555651	0.000330017	0.000397163	0.000363036	0.000428837	0.00063035	0.000549174	0.000513084		0.000659196	0.000535676	0.000347326	0.000372797	0.00050574	0.000578258	0.000767291	0.00038305		WSN-HA	955	T	0.000202327	0.000247351	7.2469e-05	0.000457372	0.000369996	0.000517598	0.00037515	0.000393481
A2093-HA	956	G	0.000424886	0.000535934	0.000467836	0.000737282	0.000197811	0.000615439	0.000589553	0.000472306	0.000763104	0.000570028	0.000565536	0.000334544	0.000907838	0.000644122	0.00042509		0.000667022	0.000378767	0.000650814	0.000484783	0.000715564	0.000390149	0.000443607	0.000484238		WSN-HA	956	G	0.000406194	0.000582751	0.000170122	0.000575076	0.000503043	0.00059422	0.000846089	0.000439386
A2093-HA	957	A	0.000609385	0.00064711	0.000822465	0.000739718	0.000729105	0.000750386	0.00106358	0.000602773	0.00129168	0.000572181	0.00123816	0.000719459	0.00101095	0.00115383	0.00151666		0.000733823	0.0011384	0.00149805	0.00161838	0.000560738	0.00107348	0.000775795	0.00155733		WSN-HA	957	C	0.000325789	0.000337432	0.000321099	0.000658646	0.000630857	0.000499559	0.000356888	0.000403363
A2093-HA	958	A	0.000848074	0.000484862	0.00128265	0.000542273	0.00105464	0.00057246	0.000766238	0.000387463	0.00105168	0.000743665	0.00123457	0.00105425	0.00120785	0.000598968	0.00382743		0.00434955	0.00535627	0.000840918	0.000915998	0.000403959	0.000829673	0.000164537	0.000822528		WSN-HA	958	C	0.000257034	0.000529953	0.000123671	0.000452641	0.000661773	0.00051392	0.000434805	0.000191914
A2093-HA	959	T	0.000550796	0.000321423	0.000648547	0.00058838	0.000599401	0.000483134	0.000535459	0.000385836	0.000913066	0.00056899	0.000739968	0.00057323	0.000743947	0.000504935	0.000857878		0.00066024	0.000492503	0.000894721	0.00136062	0.000354772	0.000591745	0.00137536	0.000831621		WSN-HA	959	C	0.00013716	0.000338345	7.40997e-05	0.000424977	0.000549121	0.000412177	7.63301e-05	0.000340592
A2093-HA	960	A	0.000845462	0.000428541	0.000697958	0.000734682	0.000591755	0.00021926	0.000528386	0.000385389	0.000809408	0.000284673	0.000996777	0.000429246	0.00123543	0.000825574	0.00117542		0.000331543	0.000917927	0.000248385	0.00133733	0.000303536	0.000778059	0.000825446	0.000822528		WSN-HA	960	A	0.00065887	0.000368392	0.000682749	0.000889849	0.000574043	0.000766927	0.000865801	0.000711816
A2093-HA	961	A	0.000719424	0.000535246	0.0013876	0.000783968	0.00071886	0.000963771	0.000761436	0.000727615	0.000991829	0.000511364	0.00118843	0.00123975	0.00222495	0.00064176	0.0178496		0.00125553	0.000645578	0.000939385	0.00111512	0.00075838	0.00145187	0.000493881	0.00167721		WSN-HA	961	A	0.000363684	0.00083399	0.000400206	0.00105505	0.00129724	0.00103066	0.00026245	0.00158317
A2093-HA	962	A	0.00127096	0.000589401	0.00157306	0.000833742	0.00144727	0.000965039	0.000999882	0.000813914	0.00210164	0.00136449	0.00215904	0.0010978	0.00180681	0.00119211	0.00141077		0.000398301	0.00162005	0.00129527	0.00139238	0.000304507	0.00160607	0.000829142	0.00144697		WSN-HA	962	A	0.000660677	0.00106625	0.000343053	0.00128131	0.00117354	0.00143472	0.000458565	0.000920669
A2093-HA	963	G	0.000726788	0.000856256	0.000291562	0.000342902	0.000593315	0.000219356	0.000294221	0.000299376	0.000716196	0.00028422	0.000665137	0.000286205	0.000570451	0.000596193	0.000283166		0.000998004	0.000486881	0.000650163	0.000697987	0.000764487	0.000974184	0.000774465	0.00110972		WSN-HA	963	A	0.000661179	0.000554401	0.000514433	0.000891124	0.00115496	0.000955215	0.00288069	0.000817119
A2093-HA	964	A	0.000673195	0.000699865	0.00111502	0.000590755	0.00126028	0.000529147	0.000714711	0.000818401	0.00144669	0.000914233	0.00117489	0.00062416	0.0010512	0.000692585	0.001144		0.000994563	0.00169085	0.00129405	0.000813184	0.000661544	0.00107949	0.000717518	0.00112376		WSN-HA	964	T	0.000297363	0.000230372	0.000285649	0.0001592	0.000279227	0.000146536	0.000326968	0.000152571
A2093-HA	965	G	0.000181675	0.000321681	0.000116475	0.00014708	0.000917191	0.000263204	0.000352589	0.00038572	0.000570722	0.000170804	0.000166014	0.000190931	0.000402064	0.000229453	0.00014109		6.62515e-05	0.000377909	0.000397792	5.35647e-05	0.000203015	0.000194733	0.000384763	0.000337577		WSN-HA	965	A	0.000693665	0.000694187	0.000285829	0.000894055	0.000768948	0.000769625	0.000592612	0.00096919
A2093-HA	966	T	0.000417163	5.33276e-05	0.00022974	0.000292697	0.000518235	0.000611007	0.000348149	0.000426276	0.000187696	0.00050905	0.000492239	4.75e-05	0.000363072	0.000456725	0.000511676		0.00026202	0.000265788	0.000492878	0.000264299	0.000251686	0.000480723	0.000491159	0.000618959		WSN-HA	966	T	0.000627063	0.000228917	0.000456803	0.000378943	0.000380741	0.000290097	0.000325288	0.000556342
A2093-HA	967	C	0.000481638	0.000267537	0.000927698	0.000440766	0.000982125	0.000131354	0.000819624	0.000213895	0.000805764	0.00034089	0.000928228	0.000190867	0.000901683	0.000137426	0.00126731		0.000330295	0.000482186	0.000397674	0.000908654	0.000405536	0.000582524	0.00208883	0.00201826		WSN-HA	967	G	0.000958234	0.00115303	0.000629615	0.00245082	0.000872616	0.000476051	0.000722069	0.00035627
A2093-HA	968	T	0.00157233	0.000811688	0.00181818	0.000793139	0.00253373	0.000797024	0.00220264	0.000648985	0.00248225	0.000976282	0.00172604	0.00106019	0.00223183	0.000788863	0.00235329		0.00196025	0.00173981	0.00157665	0.00190306	0.00129514	0.00192454	0.00191809	0.00155669		WSN-HA	968	T	0.000495	0.000321809	0.000285535	0.000412567	0.000712684	0.00029146	0.000326755	0.000253113
A2093-HA	969	C	0.000666828	0.00021427	0.000700117	0.000343053	0.000921295	0.000306775	0.00123865	0.000214014	0.00119138	0.000284139	0.000765799	0.00047735	0.000637884	0.000458358	0.00103759		0.000199031	0.000484522	0.00029967	0.000643639	0.00050945	0.000927916	0.000221007	0.0012068		WSN-HA	969	C	0.000297727	0.00153782	0.000400595	0.00154455	0.000823579	0.00290015	0.000792917	0.000714359
A2093-HA	970	A	0.000241109	0.000481078	0.000695048	0.000929323	0.000392131	0.000393563	0.000291834	0.000555437	0.00089911	0.000113359	0.000594314	0.000523735	0.00076506	0.000137218	0.000937163		0.00079067	0.000911822	0.000197932	0.000585231	0.000404183	0.000483419	0.000877337	0.000623711		WSN-HA	970	A	0.000893685	0.000932444	0.000629291	0.00115991	0.00114762	0.00137419	0.00248023	0.00103066
A2093-HA	971	A	0.000598516	0.000374092	0.000809295	0.0003916	0.000195262	0.000393684	0.000817614	0.000641464	0.00113411	0.000340484	0.000758775	0.000714048	0.000729491	0.000549954	0.000700935		0.000461741	0.000588613	0.000742574	0.000638128	0.000505536	0.000386567	0.000109776	0.000815622		WSN-HA	971	G	0.000264901	0.000417905	0.000401146	0.000353732	0.000352883	0.000628396	0.000808734	0.000514324
A2093-HA	972	A	0.000416468	0.00117271	0.00057323	0.000634983	0.000259134	0.000611514	0.000521044	0.000809924	0.000702905	0.0006227	0.000622951	0.000617871	0.000559781	0.000639854	0.000464835		0.00132319	0.000637416	0.000596214	0.00036951	0.000963782	0.000383822	0.000606261	0.000713504		WSN-HA	972	G	0.000665425	0.000518184	0.00074846	0.000986777	0.0010093	0.000939956	0.00340669	0.00131089
A2093-HA	973	C	0.00108375	0.000160197	0.00081042	4.88711e-05	0.00117716	0.000218617	0.00128678	0.000128046	0.00104122	0.000283222	0.000894691	0.000285578	0.0010981	0.000228728	0.000844991		0.000529556	0.0011254	0.000298181	0.00144123	0.000253357	0.000775494	0.000551663	0.00124736		WSN-HA	973	A	0.000597332	0.00055638	0.000458847	0.000902236	0.0006703	0.00110939	0.00046961	0.000822495
A2093-HA	974	T	0.000484937	0.000587921	0.000407878	0.000342583	0.000592846	8.75733e-05	0.000470727	0.000341953	0.000571701	0.000170174	0.000465968	0.000190676	0.000904008	0.000229053	0.000613555		0.000132057	0.000485018	0.000297885	0.00059264	0.000252934	0.000439217	0.000385441	0.000629906		WSN-HA	974	G	0.000231834	0.0002804	0.000401169	0.000323332	0.00021363	0.000336059	6.55351e-05	0.000207533
A2093-HA	975	C	0.00115172	0.000214477	0.00105177	0.000294739	0.000394607	0.00021951	0.000707422	0.000300197	0.000764161	0.000341549	0.00116815	0.000286889	0.000873392	0.000275634	0.000755465		0.000998535	0.000918969	0.00135101	0.00177773	0.000715564	0.00107785	0.000885396	0.000775607		WSN-HA	975	T	0.000758575	0.000181967	0.000342192	0.000313637	0.000498171	0.000179824	0.000389585	0.000551876
A2093-HA	976	G	0.000901822	0.00101474	0.000986251	0.000685032	0.000980969	0.000480958	0.000702083	0.000640506	0.000900261	0.000963118	0.000794597	0.000808715	0.00089982	0.000732299	0.000890055		0.00105611	0.000215204	0.000595031	0.000532992	0.000758227	0.000580776	0.000988957	0.000288781		WSN-HA	976	A	0.000660524	0.000965784	0.000742348	0.000825056	0.000905781	0.00102429	0.000656556	0.00101859
A2093-HA	977	C	0.00157959	0.000160798	0.00128889	9.82029e-05	0.00132275	0.000175423	0.00124238	0.000257069	0.000910441	0.000227531	0.00120381	0.000334704	0.000909734	0.000229727	0.00156472		0.00026594	0.000973868	0.00049965	0.0016764	0.00061019	0.00127871	0.000387168	0.00106905		WSN-HA	977	C	0.000364576	0.00102492	0.000229279	0.00141908	0.00105658	0.00106912	0.000596184	0.000870812
A2093-HA	978	A	0.00160286	0.00129178	0.00184293	0.000985901	0.0014775	0.000925436	0.00167675	0.000731844	0.00213478	0.00097154	0.00196198	0.000672204	0.00204981	0.000969798	0.00162859		0.00106938	0.00198369	0.00115063	0.00213617	0.000715198	0.00188689	0.00121985	0.00206866		WSN-HA	978	C	0.000397509	0.000785619	0.000343662	0.00296982	0.000978525	0.00549934	0.000197994	0.000560767
A2093-HA	979	G	0.00012046	0.000373712	0.000290782	0.000440356	0.000392799	0.000175009	0.000234124	0.00055501	0.000380029	0.000226603	0.000397522	0.000332985	0.000267156	0.000228802	0.000140997		0.00204756	0.00161455	0.000396393	0.000374132	0.000202204	0.000388557	0.00021966	0.000385189		WSN-HA	979	A	0.000629827	0.000842776	0.000745285	0.00126067	0.00166951	0.00145463	0.0006595	0.00150399
A2093-HA	980	T	0.000734979	0.000267652	0.00123733	0.0003427	0.000732113	0.000131591	0.000478269	0.000427954	0.000433088	5.67924e-05	0.000941018	0.000238572	0.000810756	0.000504148	0.00114384		0.000933894	0.000599847	0.00110608	0.000868904	0.00138228	0.000691768	0.0010524	0.000734035		WSN-HA	980	A	0.000730291	0.00122694	0.000287439	0.00169029	0.00129032	0.00169192	0.000399494	0.00109775
A2093-HA	981	T	0.000734529	0.000214546	0.0002361	0.000294161	0.000397693	0.000307368	0.000536065	0.000814786	0.000672366	0.0002277	0.00057091	0.000286793	0.000607513	0.00036736	0.000476054		0.000931223	0.000760787	0.0009997	0.000433018	0.000408059	0.000542166	0.000332982	0.000439668		WSN-HA	981	A	0.000862126	0.0014066	0.000688468	0.00171866	0.00153558	0.00164455	0.00108101	0.00119462
A2093-HA	982	G	0.000303067	0.000481464	0.000175039	0.000343407	0.000329359	0.000350923	0.000529973	0.000556721	0.00047694	0.000341103	0.000299272	0.000381297	0.000401365	0.00041292	0.000235483		0.000401606	5.4054e-05	0.00100649	0.00042838	0.000716883	0.000341247	0.00066726	0.000337887		WSN-HA	982	T	0.000364082	0.000376737	0.0001146	0.000455803	0.000553334	0.000336474	0.000198807	0.000103702
A2093-HA	983	G	0.000971581	0.00101975	0.0011166	0.000492005	0.000660677	0.000793126	0.000770051	0.000516418	0.000816562	0.00062832	0.000802354	0.00100483	0.000605877	0.000829149	0.000758186		0.00113235	0.000978474	0.00104858	0.000484522	0.000813215	0.000392503	0.000997119	0.000291531		WSN-HA	983	T	0.000529311	0.000514524	0.000171585	0.000386051	0.000459023	0.000407377	0.000596461	0.000514377
A2093-HA	984	T	0.00036357	0.000213858	0.000643237	0.000244822	0.000527461	0.000306681	0.000295421	0.000171204	0.000430416	0.000397389	0.000633692	0.000285633	0.000671163	0.000366703	0.0010885		0.000664628	0.000324992	0.000550523	0.000647179	0.000560824	0.000783239	0.000663974	0.00048506		WSN-HA	984	G	0.000298151	0.000605665	0.000229226	0.000547592	0.000495067	0.000629024	0.000595553	0.000463535
A2093-HA	985	C	0.00114929	0.000106946	0.000642974	0.000343137	0.000922388	0.000263066	0.000530004	0.000214252	0.000763577	0.000284414	0.000600781	0.000286246	0.000837998	0.000321116	0.000425572		0.00126254	0.00135106	0.00169847	0.00220406	0.000713921	0.000879894	0.0013855	0.00208021		WSN-HA	985	A	0.000764348	0.00121456	0.000517598	0.00132062	0.00076252	0.00122617	0.000528646	0.00123877
A2093-HA	986	T	0.000369595	0.000374993	0.000892751	0.000392889	0.000938086	0.000219539	0.000779236	0.000300107	0.000630211	0.00011374	0.000914975	0.000429533	0.00115682	0.00055104	0.000958038		0.00107038	0.00109806	0.00100594	0.00136769	0.000922367	0.000793139	0.00184008	0.0029014		WSN-HA	986	G	0.00036354	0.000322239	0.000228519	0.000698879	0.000331907	0.000512351	0.000658805	0.000356379
A2093-HA	987	G	0.000182471	0.000535934	0.000527303	0.000294594	0.000463024	0.000307247	0.000532041	0.000300107	0.000335587	0.000341452	0.000568733	0.000238493	0.000772979	0.000367563	0.000473171		0.000661201	0.000597015	0.000743716	0.000538938	0.000353643	0.000196117	0.000164862	0.00024266		WSN-HA	987	G	0.000297747	0.000554349	0.000514521	0.000318725	0.000458327	0.000587674	0.000328947	0.000510152
A2093-HA	988	A	0.00104046	0.000215274	0.00112022	0.000246233	0.00160043	0.000484219	0.00125022	0.000602799	0.00120668	0.000799087	0.00181953	0.000813787	0.00179704	0.000598996	0.00147908		0.00135254	0.00175747	0.00101102	0.0011963	0.000769941	0.00207111	0.000842649	0.00156403		WSN-HA	988	A	0.000700888	0.00136387	0.00115654	0.00149322	0.00167239	0.00172207	0.00142799	0.001401
A2093-HA	989	G	0.000240688	0.000214202	0.00023179	0.000392927	0.000458746	0.000613766	0.000175675	0.00055782	0.000427838	0.000341161	0.000595888	0.00042982	0.00036685	0.000918147	0.000141057		0.000534831	0.0006453	0.000752332	0.000213527	0.000255297	0.000437424	0.00044405	0.000192493		WSN-HA	989	T	0.000397193	0.000469417	0.000343446	0.000681155	0.000608479	0.000559722	0.000394374	0.0004649
A2093-HA	990	G	0.000547812	0.000483637	0.00029329	0.000689757	0.000397167	0.00043987	0.000473177	0.000602513	0.000432755	0.000570516	0.000367598	0.000526265	0.000539611	0.00101317	0.00033251		0.00135172	0.000598444	0.00121316	5.39869e-05	0.000926784	0.000196155	0.00162583	0.0003885		WSN-HA	990	G	0.000330808	0.000185469	0.000286025	0.000224784	0.000301328	0.00036959	0.00039604	0.00040971
A2093-HA	991	A	0.000489207	0.000594049	0.00100491	0.000593648	0.000935079	0.000530363	0.00065566	0.000649182	0.000919741	0.000172245	0.00131198	0.000577506	0.000881266	0.00115891	0.00124081		0.00068451	0.000930182	0.0012835	0.000976986	0.000730613	0.000987654	0.0010243	0.000586826		WSN-HA	991	G	0.000662383	0.000602773	0.000400847	0.00041624	0.000654786	0.000480183	0.00105694	0.000461207
A2093-HA	992	A	0.000849051	0.000699075	0.000762106	0.000641215	0.000990688	0.000924296	0.000590667	0.000689774	0.00143582	0.000914338	0.0014701	0.000671012	0.00144557	0.00106133	0.00109031		0.00168316	0.00102942	0.000754375	0.000967274	0.000666769	0.000782932	0.00106508	0.000970214		WSN-HA	992	T	0.000496491	0.000658049	0.000171527	0.000616483	0.000661116	0.000597238	0.000987752	0.000827173
A2093-HA	993	T	0.000365742	0.000320616	0.000881782	0.000392388	0.00039838	0.000175362	0.000296209	0.000256739	0.000576646	5.67569e-05	0.000436008	0.000524859	0.000573027	0.000641554	0.00123874		0.000133574	0.000380642	0.000501303	0.000650442	0.000357198	0.000392368	0.000555586	0.000341347		WSN-HA	993	T	0.000462626	0.000185048	0.000856947	0.000512426	0.000228905	0.000257495	0.00059156	0.000662691
A2093-HA	994	G	0.000364564	0.000321871	0.000411716	0.000590929	0.000396144	0.000439367	0.000177274	0.000257865	0.000335828	0.000968275	0.000567442	0.000478561	0.000740118	0.000597756	0.000285361		0.0012016	0.000652742	0.000649773	0.000539113	0.000612526	0.000343744	0.000555586	0.000872897		WSN-HA	994	A	0.000727056	0.000322046	0.000628392	0.000667005	0.000595697	0.000474158	0.000457816	0.000965153
A2093-HA	995	T	0.000777884	0.000213459	0.000519301	0.000489189	0.000391058	0.000437082	0.000757311	0.00017078	0.00065991	0.000566412	0.000526992	0.000523236	0.000331093	0.000594476	0.000700771		0.000790879	0.000480589	0.000345406	0.000796052	0.000504007	0.000483372	0.000274108	0.000525612		WSN-HA	995	C	0.000264271	0.000693674	0.00028547	0.000801025	0.000899899	0.00128615	0.000655523	0.000764331
A2093-HA	996	G	0.000483969	0.000963855	0.000350611	0.000294811	0.000923666	0.000570225	0.000649351	0.000557485	0.000861863	0.000511247	0.000633925	0.000524959	0.000369375	0.00114742	0.000472612		0.00140534	0.000811952	0.00125426	0.000912948	0.000664826	0.000390587	0.000667074	0.000726111		WSN-HA	996	A	0.000960329	0.00115575	0.00103028	0.0015657	0.00146423	0.00161765	0.000918816	0.00132789
A2093-HA	997	C	0.00194695	0.000698662	0.00217724	0.000393992	0.000732796	0.000176134	0.00160076	0.000516396	0.00168051	0.00068458	0.00141077	0.00047895	0.00138411	0.000828806	0.0012862		0.00147701	0.00163319	0.00116109	0.00151131	0.00123197	0.00122941	0.000837614	0.00127077		WSN-HA	997	G	0.000364106	0.000184281	0.000171497	0.000540695	0.000668543	0.000878252	0.000393236	0.000407519
A2093-HA	998	C	0.0018296	0.000429992	0.00147154	0.000344641	0.00112755	0.000527797	0.0013075	0.000171866	0.00202205	0.000398406	0.00124115	0.00019125	0.00151991	0.000506516	0.00123904		0.000602571	0.00135936	0.000754983	0.0014067	0.000820723	0.0010327	0.000670616	0.000925971		WSN-HA	998	G	0.000861869	0.000557129	0.000458479	0.000642942	0.000461984	0.000703938	0.000327976	0.00118112
A2093-HA	999	T	0.000301969	0.000480718	0.00058292	0.000490076	0.000460738	0.000393977	0.000649236	0.000599033	0.00176527	0.000283575	0.000466465	0.000619136	0.000835757	0.000732668	0.000756179		0.000463453	0.000648333	0.000497166	0.000643294	0.000405063	0.000584254	0.000330761	0.000435119		WSN-HA	999	A	0.000366215	0.000842421	0.000690528	0.00138741	0.00107438	0.00104236	0.00161486	0.00129266
A2093-HA	1000	T	0.000547146	0.000374612	0.000234797	0.000196184	0.000331521	0.000219106	0.000177862	0.000214151	0.00043263	0.000113488	0.000638162	0.000190949	0.000405227	9.17095e-05	0.000238481		0.000334829	0.000379651	0.000601082	0.000269847	0.000562315	0.000686611	0.000612848	0.000875742		WSN-HA	1000	C	9.9072e-05	0.000507427	0.000228284	0.0199057	0.000280874	0.000694521	0.00039352	0.000406256
A2093-HA	1001	C	0.000483939	5.34702e-05	0.000699668	0.000147124	0.000460012	0.000175246	0.000472283	0.000257124	0.00052511	0.000170203	0.000766488	0.000286437	0.000804559	0.000183453	0.00056837		0.000729346	0.00016169	0.000397713	0.000803471	0.000304445	0.000585966	0.000606863	0.000483325		WSN-HA	1001	T	0.000462672	0.000420659	0.000399909	0.000644122	0.0017164	0.000556339	0.000948253	0.000360936
A2093-HA	1002	T	0.000301659	0.000213984	0.000583192	0.000245062	0.000328731	0.000350646	0.000412177	0.000557103	0.000666445	0.000453875	0.000532978	0.000143082	0.000467993	0.000458863	0.000472166		0.000198465	0.000161734	0.000597045	0.000429346	0.000303998	0.0004879	0.000330178	0.000677114		WSN-HA	1002	A	0.000363084	0.000321307	0.000342114	0.000412123	0.000632533	0.000655594	0.000394218	0.000658161
A2093-HA	1003	A	0.000604157	0.000803729	0.000817184	0.000490701	0.000592222	0.000482583	0.000942618	0.000600395	0.000812154	0.000227105	0.000733847	0.000907831	0.000702811	0.000597262	0.000897836		0.000664849	0.000811293	0.000747049	0.00096608	0.000304832	0.000487734	0.000331803	0.000871038		WSN-HA	1003	A	0.000496212	0.000645876	0.000228768	0.00060498	0.000585169	0.000881154	0.000528157	0.000765189
A2093-HA	1004	G	0.000363901	0.00026824	0.000410244	0.000393333	0.000396852	0.000307544	0.000236588	0.00034413	0.000623711	0.000227674	0.000501421	0.000286999	0.00020185	0.000368494	0.000521574		0.000536625	0.000379939	0.000501253	0.000485332	0.000511247	0.000195915	0.00145065	0.000728261		WSN-HA	1004	G	9.91834e-05	0.000138204	0.00022848	0.000127069	0.000300837	0.00040237	0.000528157	0.000203625
A2093-HA	1005	A	0.00185575	0.000868385	0.000775286	0.00079713	0.00141367	0.000443577	0.00126331	0.000783051	0.00102579	0.000633604	0.00152749	0.000435308	0.00157545	0.000698031	0.00106162		0.000749625	0.00171157	0.00106887	0.00136934	0.000985426	0.00139331	0.000792662	0.00177445		WSN-HA	1005	A	0.0004649	0.00125523	0.000631422	0.00131651	0.00119833	0.00140377	0.00689988	0.000977769
A2093-HA	1006	T	0.000374742	0.000214707	0.000601685	0.000689757	0.000609715	0.000220129	0.000852359	0.000559959	0.000543559	0.000285486	0.00103118	0.000287728	0.000899405	0.000323132	0.000878692		0.000473805	0.000668934	0.000613968	0.00106003	0.00041425	0.000904795	0.000788955	0.00114856		WSN-HA	1006	A	0.000730339	0.000649682	0.000860536	0.00141057	0.00146463	0.00188714	0.00106652	0.00123279
A2093-HA	1007	C	0.000733227	0.000429	0.000764661	0.00019687	0.000798509	0.00013188	0.000356633	0.000214934	0.000673433	0.000227726	0.000771838	0.000143623	0.000844509	9.21574e-05	0.000620081		0.000738255	0.00103334	0.000554631	0.000486408	0.000204897	0.000491908	0.000447002	0.000584368		WSN-HA	1007	A	0.00043062	0.000786673	0.00080142	0.000990036	0.000587952	0.000957607	0.0011168	0.00107643
A2093-HA	1008	T	0.000243709	0.000320959	0.000411353	0.000392234	0.000399547	0.000350646	0.000772247	0.000471334	0.000528846	0.000454442	0.000536481	0.000429471	0.000810017	0.000504842	0.000286028		0.000731383	0.000654807	0.000499151	0.000542977	0.000457736	0.00054078	0.000276106	0.000632019		WSN-HA	1008	C	0.00023113	0.000737531	0.000228115	0.000508696	0.000972109	0.000730967	0.000329077	0.000659631
A2093-HA	1009	A	0.00165868	0.000592768	0.00124496	0.00069071	0.00107016	0.000837484	0.00095774	0.000474138	0.00145936	0.000628356	0.000947418	0.000816052	0.000952413	0.000553991	0.00105511		0.00087548	0.00153787	0.0007065	0.000870938	0.000718981	0.00138552	0.000615213	0.00137417		WSN-HA	1009	A	0.000396183	0.000320895	0.000513493	0.000316456	0.000668896	0.000582115	0.000261523	0.000404306
[truncated: 689 more rows]

## Sheet: Table S4
Table S4. The summary of mutation information. Only the loctions with Fi>0.01 were listed.
origination	loc	reference seq	allele	count (Nij)	sequencing depth (Ci)	fi (Nij/ Ci )	Amino acid region	Coding original	Coding change	Codon NO.	Amino acid	Amino acid change
A2093-Parent-G0A	na.
A2093-Parent-G0B	na.
A2093-MDCK-G5A	na.
A2093-MDCK-G5B	na.
[truncated: 122 more rows]

## Sheet: Table S5
Table S5. The genetic distances of HA from reassortant viruses and WSN strain.
[truncated: 5 more rows]
